# Supplementary material for: (Di-2-pyridyl­amine)­(methanol)sulfato­copper(II)
Source: Acta Crystallogr Sect E Struct Rep Online. 2010 Oct 2;66(Pt 11):m1350–1. doi: 10.1107/S1600536810038675 (PMC3009304; doi:10.1107/S1600536810038675)
Supplement: Supplementary file 1 [file e-66-m1350-sup1.cif]

##############################################################################
###                                                                        ###
###        Electronic paper (Acta Crystallographica Section E)             ###
###                                                                        ###
##############################################################################
#                                                                            #
# This CIF contains the data in a paper accepted for publication in Acta     #
# Crystallographica Section E. It conforms to the requirements of Notes      #
# for Authors for Section E, and has been peer reviewed under the auspices   #
# of the IUCr Commission on Journals.                                        #
#                                                                            #
# Full details of the Crystallographic Information File format               #
# are given in the paper "The Crystallographic Information File (CIF):       #
# a New Standard Archive File for Crystallography" by S. R. Hall, F. H.      #
# Allen and I. D. Brown [Acta Cryst. (1991), A47, 655-685].                  #
#                                                                            #
# The current version of the core CIF dictionary is obtainable from          #
# ftp://ftp.iucr.org/pub/cif_core.dic. The current version number is 2.4.    #
#                                                                            #
# Software is freely available for graphical display of the structure(s) in  #
# this CIF.  For information consult the CIF home page http://www.iucr.org/  #
# cif/home.html                                                              #
#                                                                            #
# This file may be used for bona fide research purposes within the           #
# scientific community so long as proper attribution is given to the journal # 
# article from which it was obtained.                                        #
#                                                                            #
##############################################################################
                                             
data_I
_audit_creation_method     SHELXL-97
_chemical_name_systematic
;
(Di-2-pyridylamine)(methanol)sulfatocopper(II)
;
_chemical_name_common     ?
_chemical_formula_moiety     'C11 H13 Cu N3 O5 S'
_chemical_formula_sum     'C11 H13 Cu N3 O5 S'
_chemical_formula_iupac     '[Cu (S O4) (C10 H9 N3) (C H4 O)]'
_chemical_formula_weight     362.84
_chemical_melting_point     ?
_symmetry_cell_setting     monoclinic
_symmetry_space_group_name_H-M     'P 21/n'
_symmetry_space_group_name_Hall     '-P 2yn'
loop_
    _symmetry_equiv_pos_as_xyz
    'x, y, z'
    '-x+1/2, y+1/2, -z+1/2'
    '-x, -y, -z'
    'x-1/2, -y-1/2, z-1/2'
_cell_length_a     7.1403(10)
_cell_length_b     10.7361(15)
_cell_length_c     17.798(3)
_cell_angle_alpha     90.00
_cell_angle_beta     92.185(3)
_cell_angle_gamma     90.00
_cell_volume     1363.4(3)
_cell_formula_units_Z     4
_cell_measurement_reflns_used     4522
_cell_measurement_theta_min     2.97
_cell_measurement_theta_max     28.27
_cell_measurement_temperature     90(2)
_exptl_crystal_description     plate
_exptl_crystal_colour     green
_exptl_crystal_size_max     0.30
_exptl_crystal_size_mid     0.15
_exptl_crystal_size_min     0.07
_exptl_crystal_density_diffrn     1.768
_exptl_crystal_density_meas     1.75(2)
_exptl_crystal_density_method     'flotation'
_exptl_crystal_F_000     740
_exptl_absorpt_coefficient_mu     1.780
_exptl_absorpt_correction_type     multi-scan
_exptl_absorpt_process_details     '(SADABS; Bruker, 1998)'
_exptl_absorpt_correction_T_min     0.6172
_exptl_absorpt_correction_T_max     0.8855
_exptl_special_details
;
;
_diffrn_ambient_temperature     90(2)
_diffrn_radiation_type     MoK\a
_diffrn_radiation_wavelength     0.71073
_diffrn_radiation_source     'fine-focus sealed tube'
_diffrn_radiation_monochromator     graphite
_diffrn_measurement_device_type     'Bruker APEX CCD area-detector'
_diffrn_measurement_method     '\f and \w scans'
_diffrn_detector_area_resol_mean     512
_diffrn_reflns_number     13215
_diffrn_reflns_av_R_equivalents     0.0331
_diffrn_reflns_av_sigmaI/netI     0.0303
_diffrn_reflns_theta_min     2.97
_diffrn_reflns_theta_max     28.07
_diffrn_reflns_theta_full     28.07
_diffrn_measured_fraction_theta_max     0.997
_diffrn_measured_fraction_theta_full     0.997
_diffrn_reflns_limit_h_min     -9
_diffrn_reflns_limit_h_max     9
_diffrn_reflns_limit_k_min     -14
_diffrn_reflns_limit_k_max     13
_diffrn_reflns_limit_l_min     -23
_diffrn_reflns_limit_l_max     23
_diffrn_standards_number     0
_diffrn_standards_interval_count     .
_diffrn_standards_interval_time     .
_diffrn_standards_decay_%     ?
_refine_special_details
;
Refinement of <i>F</i>^2^ against ALL reflections. The weighted <i>R</i>-factor
<i>wR</i> and goodness of fit <i>S</i> are based on <i>F</i>^2^, conventional
<i>R</i>-factors <i>R</i> are based on <i>F</i>, with <i>F</i> set to zero for
negative <i>F</i>^2^. The threshold expression of <i>F</i>^2^ >
\s(<i>F</i>^2^) is used only for calculating <i>R</i>-factors(gt) <i>etc</i>.
and is not relevant to the choice of reflections for refinement.
<i>R</i>-factors based on <i>F</i>^2^ are statistically about twice as large
as those based on <i>F</i>, and <i>R</i>- factors based on ALL data will be
even larger.
;
_reflns_number_total     3308
_reflns_number_gt     3119
_reflns_threshold_expression     I>2sigma(I)
_refine_ls_structure_factor_coef     Fsqd
_refine_ls_matrix_type     full
_refine_ls_R_factor_all     0.0564
_refine_ls_R_factor_gt     0.0522
_refine_ls_wR_factor_gt     0.1074
_refine_ls_wR_factor_ref     0.1093
_refine_ls_goodness_of_fit_ref     1.256
_refine_ls_restrained_S_all     1.256
_refine_ls_number_reflns     3308
_refine_ls_number_parameters     192
_refine_ls_number_restraints     0
_refine_ls_hydrogen_treatment     constr
_refine_ls_weighting_scheme     calc
_refine_ls_weighting_details
         'calc w=1/[\s^2^(Fo^2^)+(0.0374P)^2^+3.5736P] where P=(Fo^2^+2Fc^2^)/3'
_atom_sites_solution_hydrogens     geom
_atom_sites_solution_primary     direct
_atom_sites_solution_secondary     difmap
_refine_ls_shift/su_max     0.000
_refine_ls_shift/su_mean     0.000
_refine_diff_density_max     0.792
_refine_diff_density_min     -0.749
_refine_ls_extinction_method     none
_refine_ls_extinction_coef     ?
loop_
    _atom_type_symbol
    _atom_type_description
    _atom_type_scat_dispersion_real
    _atom_type_scat_dispersion_imag
    _atom_type_scat_source
    'C' 'C' 0.0033 0.0016
                         'International Tables Vol C Tables 4.2.6.8 and 6.1.1.4'
    'H' 'H' 0.0000 0.0000
                         'International Tables Vol C Tables 4.2.6.8 and 6.1.1.4'
    'N' 'N' 0.0061 0.0033
                         'International Tables Vol C Tables 4.2.6.8 and 6.1.1.4'
    'O' 'O' 0.0106 0.0060
                         'International Tables Vol C Tables 4.2.6.8 and 6.1.1.4'
    'S' 'S' 0.1246 0.1234
                         'International Tables Vol C Tables 4.2.6.8 and 6.1.1.4'
    'Cu' 'Cu' 0.3201 1.2651
                         'International Tables Vol C Tables 4.2.6.8 and 6.1.1.4'
_computing_data_collection     'SMART (Bruker, 1998)'
_computing_cell_refinement     'SAINT (Bruker, 1998)'
_computing_data_reduction     'SAINT (Bruker, 1998)'
_computing_structure_solution     'SHELXS97 (Sheldrick, 2008)'
_computing_structure_refinement     'SHELXL97 (Sheldrick, 2008)'
_computing_molecular_graphics     'CrystalMaker (Palmer, 2006)'
_computing_publication_material     'SHELXTL (Sheldrick, 2008)'
loop_
    _atom_site_type_symbol
    _atom_site_label
    _atom_site_fract_x
    _atom_site_fract_y
    _atom_site_fract_z
    _atom_site_U_iso_or_equiv
    _atom_site_adp_type
    _atom_site_calc_flag
    _atom_site_refinement_flags
    _atom_site_occupancy
    _atom_site_disorder_assembly
    _atom_site_disorder_group
    Cu Cu1 0.64877(5) 0.27906(3) 0.05295(2) 0.00870(12) Uani d . 1 . .
    S S1 0.37436(10) 0.16887(7) 0.11547(4) 0.00900(16) Uani d . 1 . .
    O O1 0.4394(3) 0.1566(2) 0.03641(12) 0.0116(4) Uani d . 1 . .
    O O2 0.5310(3) 0.2441(2) 0.15261(13) 0.0118(5) Uani d . 1 . .
    O O3 0.2005(3) 0.2444(2) 0.11458(13) 0.0131(5) Uani d . 1 . .
    O O4 0.3483(3) 0.0501(2) 0.15113(13) 0.0138(5) Uani d . 1 . .
    O O5 0.8729(3) 0.1433(2) 0.06432(14) 0.0174(5) Uani d . 1 . .
    H HO5 0.9887 0.1690 0.0770 0.029(12) Uiso d R 1 . .
    N N1 0.6684(4) 0.3176(2) -0.05332(15) 0.0100(5) Uani d . 1 . .
    N N2 0.7276(4) 0.5328(2) -0.03312(15) 0.0111(5) Uani d . 1 . .
    H HN2 0.7638 0.5982 -0.0606 0.017(10) Uiso d R 1 . .
    N N3 0.7710(4) 0.4339(2) 0.08540(15) 0.0105(5) Uani d . 1 . .
    C C1 0.6369(4) 0.2227(3) -0.10237(18) 0.0134(6) Uani d . 1 . .
    H H1 0.6295 0.1404 -0.0832 0.016 Uiso calc R 1 . .
    C C2 0.6153(5) 0.2405(3) -0.17841(19) 0.0144(6) Uani d . 1 . .
    H H2 0.5978 0.1717 -0.2115 0.017 Uiso calc R 1 . .
    C C3 0.6197(5) 0.3619(3) -0.20600(19) 0.0152(7) Uani d . 1 . .
    H H3 0.5984 0.3774 -0.2582 0.018 Uiso calc R 1 . .
    C C4 0.6550(4) 0.4588(3) -0.15736(19) 0.0129(6) Uani d . 1 . .
    H H4 0.6601 0.5419 -0.1755 0.015 Uiso calc R 1 . .
    C C5 0.6835(4) 0.4337(3) -0.08069(18) 0.0103(6) Uani d . 1 . .
    C C6 0.7789(4) 0.5367(3) 0.04263(18) 0.0106(6) Uani d . 1 . .
    C C7 0.8364(5) 0.6517(3) 0.07262(19) 0.0147(6) Uani d . 1 . .
    H H7 0.8393 0.7236 0.0415 0.018 Uiso calc R 1 . .
    C C8 0.8885(5) 0.6594(3) 0.1477(2) 0.0169(7) Uani d . 1 . .
    H H8 0.9272 0.7367 0.1691 0.020 Uiso calc R 1 . .
    C C9 0.8838(5) 0.5519(3) 0.19230(19) 0.0166(7) Uani d . 1 . .
    H H9 0.9213 0.5546 0.2441 0.020 Uiso calc R 1 . .
    C C10 0.8242(4) 0.4435(3) 0.15956(18) 0.0138(6) Uani d . 1 . .
    H H10 0.8194 0.3709 0.1899 0.017 Uiso calc R 1 . .
    C C11 0.8502(5) 0.0179(3) 0.0901(2) 0.0208(8) Uani d . 1 . .
    H H11A 0.9712 -0.0252 0.0903 0.031 Uiso calc R 1 . .
    H H11B 0.7603 -0.0258 0.0565 0.031 Uiso calc R 1 . .
    H H11C 0.8036 0.0189 0.1412 0.031 Uiso calc R 1 . .
loop_
    _atom_site_aniso_label
    _atom_site_aniso_U_11
    _atom_site_aniso_U_22
    _atom_site_aniso_U_33
    _atom_site_aniso_U_12
    _atom_site_aniso_U_13
    _atom_site_aniso_U_23
    Cu1 0.00907(19) 0.00779(19) 0.00915(19) -0.00177(14) -0.00090(13)
                                                                     0.00045(14)
    S1 0.0095(3) 0.0083(3) 0.0091(3) -0.0007(3) -0.0005(3) 0.0008(3)
    O1 0.0126(11) 0.0117(11) 0.0104(10) -0.0052(8) -0.0002(8) -0.0010(9)
    O2 0.0124(11) 0.0116(11) 0.0114(10) -0.0031(8) -0.0018(8) -0.0003(8)
    O3 0.0119(11) 0.0087(10) 0.0187(12) 0.0012(8) 0.0000(9) 0.0031(9)
    O4 0.0200(12) 0.0067(10) 0.0145(11) -0.0010(9) -0.0005(9) 0.0022(9)
    O5 0.0122(11) 0.0119(11) 0.0277(13) -0.0005(9) -0.0028(10) 0.0031(10)
    N1 0.0094(12) 0.0096(12) 0.0112(12) -0.0001(10) 0.0022(9) -0.0007(10)
    N2 0.0131(13) 0.0064(12) 0.0138(13) -0.0013(10) -0.0010(10) 0.0018(10)
    N3 0.0093(12) 0.0098(12) 0.0122(13) -0.0012(10) -0.0015(10) 0.0004(10)
    C1 0.0146(15) 0.0093(14) 0.0163(16) -0.0012(12) 0.0010(12) -0.0021(12)
    C2 0.0167(16) 0.0125(15) 0.0139(15) -0.0004(12) 0.0008(12) -0.0046(12)
    C3 0.0142(15) 0.0210(17) 0.0107(15) 0.0017(13) 0.0026(12) 0.0012(13)
    C4 0.0139(15) 0.0089(14) 0.0160(16) 0.0001(12) 0.0020(12) 0.0019(12)
    C5 0.0067(13) 0.0112(14) 0.0132(15) 0.0016(11) 0.0013(11) -0.0023(12)
    C6 0.0063(13) 0.0124(15) 0.0132(15) 0.0002(11) 0.0004(11) 0.0004(12)
    C7 0.0153(16) 0.0093(15) 0.0191(16) 0.0007(12) -0.0033(12) 0.0016(13)
    C8 0.0139(16) 0.0155(16) 0.0211(17) -0.0030(13) -0.0031(13) -0.0071(14)
    C9 0.0130(15) 0.0227(18) 0.0137(16) -0.0006(13) -0.0044(12) -0.0014(13)
    C10 0.0125(15) 0.0166(16) 0.0119(15) -0.0030(12) -0.0022(12) 0.0028(12)
    C11 0.0171(17) 0.0091(16) 0.036(2) 0.0005(13) -0.0048(15) 0.0021(14)
_geom_special_details
;
All e.s.d.'s (except the e.s.d. in the dihedral angle between two l.s. planes)
are estimated using the full covariance matrix. The cell e.s.d.'s are taken
into account individually in the estimation of e.s.d.'s in distances, angles
and torsion angles; correlations between e.s.d.'s in cell parameters are only
used when they are defined by crystal symmetry. An approximate (isotropic)
treatment of cell e.s.d.'s is used for estimating e.s.d.'s involving l.s.
planes.
;
loop_
    _geom_bond_atom_site_label_1
    _geom_bond_atom_site_label_2
    _geom_bond_site_symmetry_2
    _geom_bond_distance
    _geom_bond_publ_flag
    Cu1 N1 . 1.946(3) ?
    Cu1 N3 . 1.955(3) ?
    Cu1 O1 . 2.004(2) ?
    Cu1 O2 . 2.027(2) ?
    Cu1 O5 . 2.168(2) ?
    S1 O4 . 1.439(2) ?
    S1 O3 . 1.482(2) ?
    S1 O1 . 1.504(2) ?
    S1 O2 . 1.511(2) ?
    O5 C11 . 1.434(4) ?
    O5 HO5 . 0.8923 ?
    N1 C5 . 1.343(4) ?
    N1 C1 . 1.355(4) ?
    N2 C6 . 1.384(4) ?
    N2 C5 . 1.389(4) ?
    N2 HN2 . 0.8988 ?
    N3 C6 . 1.343(4) ?
    N3 C10 . 1.363(4) ?
    C1 C2 . 1.369(5) ?
    C1 H1 . 0.9500 ?
    C2 C3 . 1.394(5) ?
    C2 H2 . 0.9500 ?
    C3 C4 . 1.370(5) ?
    C3 H3 . 0.9500 ?
    C4 C5 . 1.398(5) ?
    C4 H4 . 0.9500 ?
    C6 C7 . 1.401(4) ?
    C7 C8 . 1.375(5) ?
    C7 H7 . 0.9500 ?
    C8 C9 . 1.402(5) ?
    C8 H8 . 0.9500 ?
    C9 C10 . 1.363(5) ?
    C9 H9 . 0.9500 ?
    C10 H10 . 0.9500 ?
    C11 H11A . 0.9800 ?
    C11 H11B . 0.9800 ?
    C11 H11C . 0.9800 ?
loop_
    _geom_angle_atom_site_label_1
    _geom_angle_atom_site_label_2
    _geom_angle_atom_site_label_3
    _geom_angle_site_symmetry_1
    _geom_angle_site_symmetry_3
    _geom_angle
    _geom_angle_publ_flag
    N1 Cu1 N3 . . 93.33(11) ?
    N1 Cu1 O1 . . 94.47(10) ?
    N3 Cu1 O1 . . 157.45(10) ?
    N1 Cu1 O2 . . 159.62(10) ?
    N3 Cu1 O2 . . 95.43(10) ?
    O1 Cu1 O2 . . 71.02(9) ?
    N1 Cu1 O5 . . 98.83(10) ?
    N3 Cu1 O5 . . 102.96(10) ?
    O1 Cu1 O5 . . 96.70(9) ?
    O2 Cu1 O5 . . 97.08(9) ?
    O4 S1 O3 . . 111.51(14) ?
    O4 S1 O1 . . 112.62(14) ?
    O3 S1 O1 . . 109.03(13) ?
    O4 S1 O2 . . 112.73(14) ?
    O3 S1 O2 . . 108.55(13) ?
    O1 S1 O2 . . 101.91(13) ?
    S1 O1 Cu1 . . 93.46(11) ?
    S1 O2 Cu1 . . 92.35(11) ?
    C11 O5 Cu1 . . 124.7(2) ?
    C11 O5 HO5 . . 108.9 ?
    Cu1 O5 HO5 . . 119.3 ?
    C5 N1 C1 . . 118.5(3) ?
    C5 N1 Cu1 . . 124.0(2) ?
    C1 N1 Cu1 . . 116.7(2) ?
    C6 N2 C5 . . 131.5(3) ?
    C6 N2 HN2 . . 115.8 ?
    C5 N2 HN2 . . 109.2 ?
    C6 N3 C10 . . 118.1(3) ?
    C6 N3 Cu1 . . 124.0(2) ?
    C10 N3 Cu1 . . 117.0(2) ?
    N1 C1 C2 . . 122.8(3) ?
    N1 C1 H1 . . 118.6 ?
    C2 C1 H1 . . 118.6 ?
    C1 C2 C3 . . 118.4(3) ?
    C1 C2 H2 . . 120.8 ?
    C3 C2 H2 . . 120.8 ?
    C4 C3 C2 . . 119.6(3) ?
    C4 C3 H3 . . 120.2 ?
    C2 C3 H3 . . 120.2 ?
    C3 C4 C5 . . 119.1(3) ?
    C3 C4 H4 . . 120.4 ?
    C5 C4 H4 . . 120.4 ?
    N1 C5 N2 . . 120.6(3) ?
    N1 C5 C4 . . 121.5(3) ?
    N2 C5 C4 . . 117.9(3) ?
    N3 C6 N2 . . 120.8(3) ?
    N3 C6 C7 . . 121.8(3) ?
    N2 C6 C7 . . 117.4(3) ?
    C8 C7 C6 . . 119.2(3) ?
    C8 C7 H7 . . 120.4 ?
    C6 C7 H7 . . 120.4 ?
    C7 C8 C9 . . 119.3(3) ?
    C7 C8 H8 . . 120.3 ?
    C9 C8 H8 . . 120.3 ?
    C10 C9 C8 . . 118.3(3) ?
    C10 C9 H9 . . 120.8 ?
    C8 C9 H9 . . 120.8 ?
    C9 C10 N3 . . 123.3(3) ?
    C9 C10 H10 . . 118.3 ?
    N3 C10 H10 . . 118.3 ?
    O5 C11 H11A . . 109.5 ?
    O5 C11 H11B . . 109.5 ?
    H11A C11 H11B . . 109.5 ?
    O5 C11 H11C . . 109.5 ?
    H11A C11 H11C . . 109.5 ?
    H11B C11 H11C . . 109.5 ?
loop_
    _geom_torsion_atom_site_label_1
    _geom_torsion_atom_site_label_2
    _geom_torsion_atom_site_label_3
    _geom_torsion_atom_site_label_4
    _geom_torsion_site_symmetry_1
    _geom_torsion_site_symmetry_2
    _geom_torsion_site_symmetry_3
    _geom_torsion_site_symmetry_4
    _geom_torsion
    _geom_torsion_publ_flag
    O4 S1 O1 Cu1 . . . . -130.74(12) ?
    O3 S1 O1 Cu1 . . . . 104.93(12) ?
    O2 S1 O1 Cu1 . . . . -9.70(13) ?
    N1 Cu1 O1 S1 . . . . -157.87(12) ?
    N3 Cu1 O1 S1 . . . . -48.0(3) ?
    O2 Cu1 O1 S1 . . . . 7.46(10) ?
    O5 Cu1 O1 S1 . . . . 102.68(12) ?
    O4 S1 O2 Cu1 . . . . 130.54(12) ?
    O3 S1 O2 Cu1 . . . . -105.41(12) ?
    O1 S1 O2 Cu1 . . . . 9.58(13) ?
    N1 Cu1 O2 S1 . . . . 39.0(3) ?
    N3 Cu1 O2 S1 . . . . 154.08(12) ?
    O1 Cu1 O2 S1 . . . . -7.42(10) ?
    O5 Cu1 O2 S1 . . . . -102.10(11) ?
    N1 Cu1 O5 C11 . . . . -122.5(3) ?
    N3 Cu1 O5 C11 . . . . 141.9(3) ?
    O1 Cu1 O5 C11 . . . . -26.9(3) ?
    O2 Cu1 O5 C11 . . . . 44.7(3) ?
    N3 Cu1 N1 C5 . . . . -24.1(3) ?
    O1 Cu1 N1 C5 . . . . 134.7(3) ?
    O2 Cu1 N1 C5 . . . . 91.3(4) ?
    O5 Cu1 N1 C5 . . . . -127.8(2) ?
    N3 Cu1 N1 C1 . . . . 166.0(2) ?
    O1 Cu1 N1 C1 . . . . -35.2(2) ?
    O2 Cu1 N1 C1 . . . . -78.6(4) ?
    O5 Cu1 N1 C1 . . . . 62.3(2) ?
    N1 Cu1 N3 C6 . . . . 22.6(3) ?
    O1 Cu1 N3 C6 . . . . -87.5(4) ?
    O2 Cu1 N3 C6 . . . . -139.0(3) ?
    O5 Cu1 N3 C6 . . . . 122.4(2) ?
    N1 Cu1 N3 C10 . . . . -168.3(2) ?
    O1 Cu1 N3 C10 . . . . 81.6(4) ?
    O2 Cu1 N3 C10 . . . . 30.1(2) ?
    O5 Cu1 N3 C10 . . . . -68.4(2) ?
    C5 N1 C1 C2 . . . . -1.6(5) ?
    Cu1 N1 C1 C2 . . . . 168.9(3) ?
    N1 C1 C2 C3 . . . . -2.2(5) ?
    C1 C2 C3 C4 . . . . 3.4(5) ?
    C2 C3 C4 C5 . . . . -0.8(5) ?
    C1 N1 C5 N2 . . . . -175.8(3) ?
    Cu1 N1 C5 N2 . . . . 14.4(4) ?
    C1 N1 C5 C4 . . . . 4.3(4) ?
    Cu1 N1 C5 C4 . . . . -165.4(2) ?
    C6 N2 C5 N1 . . . . 6.5(5) ?
    C6 N2 C5 C4 . . . . -173.6(3) ?
    C3 C4 C5 N1 . . . . -3.1(5) ?
    C3 C4 C5 N2 . . . . 177.0(3) ?
    C10 N3 C6 N2 . . . . 179.7(3) ?
    Cu1 N3 C6 N2 . . . . -11.3(4) ?
    C10 N3 C6 C7 . . . . -1.1(4) ?
    Cu1 N3 C6 C7 . . . . 167.9(2) ?
    C5 N2 C6 N3 . . . . -8.2(5) ?
    C5 N2 C6 C7 . . . . 172.6(3) ?
    N3 C6 C7 C8 . . . . 0.8(5) ?
    N2 C6 C7 C8 . . . . -180.0(3) ?
    C6 C7 C8 C9 . . . . 0.4(5) ?
    C7 C8 C9 C10 . . . . -1.2(5) ?
    C8 C9 C10 N3 . . . . 0.9(5) ?
    C6 N3 C10 C9 . . . . 0.3(5) ?
    Cu1 N3 C10 C9 . . . . -169.5(3) ?
loop_
    _geom_hbond_atom_site_label_D
    _geom_hbond_atom_site_label_H
    _geom_hbond_atom_site_label_A
    _geom_hbond_site_symmetry_A
    _geom_hbond_distance_DH
    _geom_hbond_distance_HA
    _geom_hbond_distance_DA
    _geom_hbond_angle_DHA
    N2 HN2 O3 3_665 0.90 1.97 2.854(3) 169.3
    O5 HO5 O3 1_655 0.89 1.82 2.700(3) 168.4
data_global
_journal_date_recd_electronic     2010-09-20
_journal_date_accepted     2010-09-27
_journal_name_full     'Acta Crystallographica, Section E'
_journal_year     2010
_journal_volume     66
_journal_issue     11
_journal_page_first     m1350
_journal_page_last     m1351
_journal_paper_category     QM
_journal_coeditor_code     HG2716
_publ_contact_author_name
;
Jon Zubieta
;
_publ_contact_author_address
;
 Department of Chemistry, Syracuse University, Syracuse, NY 13244, USA
;
_publ_contact_author_email     jazubiet@syr.edu
_publ_contact_author_fax     ?
_publ_contact_author_phone     ?
_publ_section_title
;
(Di-2-pyridylamine)(methanol)sulfatocopper(II)
;
loop_
    _publ_author_name
    _publ_author_footnote
    _publ_author_address
    'DeBurgomaster, Paul' .
;
Department of Chemistry, Syracuse University, Syracuse, New York 13244
USA
;
    'Zubieta, Jon' .
;
Department of Chemistry, Syracuse University, Syracuse, New York 13244
USA
;
