# Supplementary material for: (Di-2-pyridyl­amine)­(methanol)sulfato­copper(II)
Source: Acta Crystallogr Sect E Struct Rep Online. 2010 Oct 2;66(Pt 11):m1350–1. doi: 10.1107/S1600536810038675 (PMC3009304; doi:10.1107/S1600536810038675)
Supplement: Supplementary file 2 [file e-66-m1350-Isup2.hkl]

# 
# h,k,l, Fc-squared, Fo-squared, sigma(Fo-squared) and status flag 
# 
data_I
_shelx_title ' p21n in P2(1)/n' 
_shelx_refln_list_code          4 
_shelx_F_calc_maximum      259.70 
_exptl_crystal_F_000       740.00 
_reflns_d_resolution_high  0.7551 
 
loop_ 
 _symmetry_equiv_pos_as_xyz 
 'x, y, z' 
 '-x+1/2, y+1/2, -z+1/2' 
 '-x, -y, -z' 
 'x-1/2, -y-1/2, z-1/2' 
 
_cell_length_a     7.1403 
_cell_length_b    10.7361 
_cell_length_c    17.7978 
_cell_angle_alpha  90.000 
_cell_angle_beta   92.185 
_cell_angle_gamma  90.000 
 
_shelx_F_squared_multiplier     1.000 
 
loop_ 
 _refln_index_h 
 _refln_index_k 
 _refln_index_l 
 _refln_F_squared_calc 
 _refln_F_squared_meas 
 _refln_F_squared_sigma 
 _refln_observed_status 
   2   0   0    15979.94    18139.07    213.08 o 
   4   0   0    25898.27    28542.03    379.22 o 
   6   0   0     4844.45     4825.53     84.79 o 
   8   0   0     2021.23     2013.04     93.70 o 
   1   1   0      552.41      639.04     11.13 o 
   2   1   0    19218.93    21853.29    180.01 o 
   3   1   0       39.07       41.89      5.87 o 
   4   1   0     4395.41     4577.59     50.44 o 
   5   1   0      153.48      171.59     10.94 o 
   6   1   0      218.20      236.29     13.88 o 
   7   1   0      146.68      170.06     13.96 o 
   8   1   0     1749.39     1881.65     67.26 o 
   9   1   0      213.85      227.55     49.38 o 
   0   2   0    12780.71    14158.38    325.48 o 
   1   2   0     6172.65     6716.97     65.98 o 
   2   2   0     2578.13     2840.49     28.71 o 
   3   2   0      552.41      534.23     12.99 o 
   4   2   0     7414.13     7300.98     73.69 o 
   5   2   0     1230.65     1247.78     22.65 o 
   6   2   0     1697.01     1646.43     35.30 o 
   7   2   0      144.07      154.73     12.74 o 
   8   2   0      464.49      490.91     36.12 o 
   9   2   0      182.84      288.96     76.67 o 
   1   3   0      563.57      570.50     11.32 o 
   2   3   0    17174.43    18407.62    170.33 o 
   3   3   0      747.27      796.78     15.95 o 
   4   3   0     2633.61     2630.23     32.53 o 
   5   3   0      383.58      466.30     14.06 o 
   6   3   0      214.14      256.63     13.62 o 
   7   3   0      126.49      158.14     19.10 o 
   8   3   0     1345.78     1326.51     84.14 o 
   9   3   0       98.11      201.26     33.52 o 
   0   4   0    10207.22    11181.60    139.04 o 
   1   4   0     1821.02     1661.51     22.07 o 
   2   4   0     2195.15     2222.52     27.94 o 
   3   4   0     1284.29     1259.18     21.00 o 
   4   4   0       28.30       11.27      6.51 o 
   5   4   0      888.22      876.63     32.52 o 
   6   4   0     1677.42     1564.23     40.38 o 
   7   4   0      217.82      249.32     21.49 o 
   8   4   0        1.31       39.16     21.42 o 
   9   4   0      596.13      621.67     49.56 o 
   1   5   0      317.47      304.96     10.08 o 
   2   5   0     9377.10     9501.89     89.04 o 
   3   5   0     2812.87     2773.74     35.31 o 
   4   5   0       10.55       13.09      7.68 o 
   5   5   0      613.14      589.64     24.67 o 
   6   5   0      719.83      729.13     28.85 o 
   7   5   0      532.76      583.26     28.25 o 
   8   5   0      380.56      429.02     35.79 o 
   0   6   0       23.11       13.61      7.17 o 
   1   6   0     5087.37     5281.86     56.33 o 
   2   6   0      490.56      452.49     13.06 o 
   3   6   0      248.41      238.89     13.70 o 
   4   6   0      868.01      812.79     27.36 o 
   5   6   0     5656.66     5283.48     84.13 o 
   6   6   0      457.12      539.33     26.54 o 
   7   6   0      737.41      746.67     32.39 o 
   8   6   0      275.09      377.60     68.03 o 
   1   7   0     1013.60      976.85     20.17 o 
   2   7   0     4248.74     4208.03     57.96 o 
   3   7   0     1864.42     1818.56     41.10 o 
   4   7   0       50.35       63.75     12.41 o 
   5   7   0        3.80        3.96      8.98 o 
   6   7   0      225.74      280.13     24.09 o 
   7   7   0      699.11      750.18     34.31 o 
   8   7   0      116.19      264.09     80.54 o 
   0   8   0      233.16      275.40     17.41 o 
   1   8   0     2443.56     2421.94     40.07 o 
   2   8   0      514.42      461.10     21.38 o 
   3   8   0      315.56      301.23     19.30 o 
   4   8   0      141.31      156.91     19.35 o 
   5   8   0     1001.98      928.47     33.09 o 
   6   8   0        8.81       49.78     17.36 o 
   7   8   0       69.71      131.82     25.22 o 
   1   9   0     4248.88     4057.06     59.96 o 
   2   9   0       17.43       10.47      9.24 o 
   3   9   0     5681.51     5286.55     85.47 o 
   4   9   0        3.75       22.35     10.30 o 
   5   9   0      340.38      383.99     23.79 o 
   6   9   0       35.20       65.04     15.21 o 
   7   9   0     1444.34     1505.22     57.48 o 
   0  10   0     6180.92     5844.21    130.04 o 
   1  10   0       96.32      102.51     13.24 o 
   2  10   0       69.33       93.10     13.37 o 
   3  10   0       33.26       38.95     11.86 o 
   4  10   0      181.51      235.75     19.62 o 
   5  10   0      599.78      645.27     43.58 o 
   6  10   0        2.70       49.75     14.71 o 
   1  11   0      504.78      566.40     26.87 o 
   2  11   0      557.11      647.26     40.94 o 
   3  11   0     1310.60     1249.65     39.85 o 
   4  11   0        1.34       26.78     15.04 o 
   5  11   0      165.09      232.51     22.28 o 
   0  12   0        5.80       70.75     33.29 o 
   1  12   0     1185.75     1043.52     57.17 o 
   2  12   0      362.11      416.99     25.24 o 
   3  12   0      127.46      151.15     18.33 o 
   4  12   0       17.81       39.38     14.77 o 
   5  12   0      159.40      223.43     25.89 o 
   1  13   0       11.79       47.54     25.37 o 
   2  13   0     1346.46     1353.45     68.57 o 
   3  13   0      251.10      345.20     31.84 o 
   0  14   0       97.80      185.83     53.16 o 
   1  14   0        5.49       41.39     33.09 o 
  -7   0   1     5521.86     5198.17    216.62 o 
  -5   0   1       51.05       40.20     10.64 o 
  -3   0   1     7660.14     7868.36    103.19 o 
  -1   0   1     9404.55    10110.72    211.15 o 
   1   0   1    19724.31    21901.15    382.98 o 
   3   0   1     4811.29     4774.44     68.67 o 
   5   0   1     1345.80     1301.73     35.24 o 
   7   0   1     2248.98     2274.88     56.57 o 
  -9   1   1     1111.81     1168.77     84.63 o 
  -8   1   1        2.75       49.72     16.41 o 
  -7   1   1        3.45       25.39      9.74 o 
  -6   1   1       98.87      110.35     11.05 o 
  -5   1   1     3164.84     3187.62     42.13 o 
  -4   1   1     1696.67     2034.94     28.99 o 
  -3   1   1      281.32      213.73      8.81 o 
  -2   1   1    10040.92    11493.79     98.44 o 
  -1   1   1     1049.70     1036.52     16.70 o 
   1   1   1    11225.21    12070.43    100.66 o 
   2   1   1     4183.90     4615.51     44.41 o 
   3   1   1      806.61      983.15     18.39 o 
   4   1   1      373.33      393.80     12.98 o 
   5   1   1     6569.77     6537.51     70.37 o 
   6   1   1      326.11      381.05     16.18 o 
   7   1   1     1945.43     1933.31     41.71 o 
   8   1   1      270.08      331.46     23.77 o 
   9   1   1      712.43      831.89     68.15 o 
  -9   2   1        0.81        4.57     30.60 o 
  -8   2   1     1599.93     1586.67     40.12 o 
  -7   2   1     5113.67     4751.32    103.16 o 
  -6   2   1     1520.74     1513.19     34.08 o 
  -5   2   1      570.75      602.48     19.04 o 
  -4   2   1     4444.71     4884.27     49.69 o 
  -3   2   1     4141.80     3964.25     39.70 o 
  -2   2   1    23921.30    25773.05    212.17 o 
  -1   2   1     6075.43     6314.80     75.12 o 
   0   2   1    10548.76    11824.14    102.54 o 
   1   2   1    15952.67    17724.89    147.18 o 
   2   2   1    17139.14    19506.14    163.20 o 
   3   2   1     5816.41     5564.62     51.76 o 
   4   2   1     1015.71     1192.56     20.05 o 
   5   2   1      111.23      145.81      8.74 o 
   6   2   1     1632.73     1698.95     50.23 o 
   7   2   1      853.64      909.54     27.04 o 
   8   2   1       45.82       61.34     19.22 o 
   9   2   1      432.16      499.04     59.39 o 
  -9   3   1     2061.22     1971.90     82.74 o 
  -8   3   1       44.81      113.03     20.15 o 
  -7   3   1       59.83       91.49     13.70 o 
  -6   3   1      634.00      654.97     23.03 o 
  -5   3   1     3006.15     3003.88     40.95 o 
  -4   3   1      862.22      840.67     16.94 o 
  -3   3   1     1886.91     1929.17     26.08 o 
  -2   3   1      454.84      397.55     12.00 o 
  -1   3   1     1235.77     1241.34     21.71 o 
   0   3   1      746.15      790.62     13.01 o 
   1   3   1     5316.08     5415.21     56.67 o 
   2   3   1     2457.50     2452.74     32.15 o 
   3   3   1     1670.15     1984.65     27.34 o 
   4   3   1      406.13      407.71     13.38 o 
   5   3   1      936.19      933.77     19.53 o 
   6   3   1     3472.16     3321.31     47.89 o 
   7   3   1      322.00      360.19     19.33 o 
   8   3   1      149.29      163.67     37.07 o 
   9   3   1      372.87      540.48     64.28 o 
  -9   4   1        4.53       16.48     36.52 o 
  -8   4   1      510.65      578.08     30.01 o 
  -7   4   1     2018.61     2005.29     49.62 o 
  -6   4   1     2076.50     1919.12     69.89 o 
  -5   4   1       74.40       68.55     11.56 o 
  -4   4   1       38.94       38.18      6.58 o 
  -3   4   1      765.26      707.41     14.54 o 
  -2   4   1     8719.25     9079.47     93.09 o 
  -1   4   1     2184.18     2143.23     25.87 o 
   0   4   1        6.46        3.50      4.13 o 
   1   4   1     1526.03     1744.60     23.57 o 
   2   4   1     7545.62     8052.95     83.41 o 
   3   4   1     5347.04     5464.03     57.56 o 
   4   4   1      946.75      939.29     20.11 o 
   5   4   1        3.90       18.42      8.62 o 
   6   4   1      233.76      242.06     17.40 o 
   7   4   1     1365.37     1479.34     46.89 o 
   8   4   1      214.17      255.59     33.49 o 
   9   4   1      626.74      736.01     53.44 o 
  -8   5   1      140.13      213.01     28.41 o 
  -7   5   1       30.18       44.57     11.89 o 
  -6   5   1       21.19       43.49     11.45 o 
  -5   5   1     1587.85     1582.45     39.36 o 
  -4   5   1     1335.94     1230.29     32.20 o 
  -3   5   1      946.56      838.13     20.31 o 
  -2   5   1      442.33      451.60     15.14 o 
  -1   5   1     1715.50     1639.80     23.26 o 
   0   5   1     1440.73     1384.64     21.11 o 
   1   5   1     2995.10     3037.12     36.07 o 
   2   5   1     4388.15     4436.24     48.90 o 
   3   5   1     5301.43     5567.77     59.99 o 
   4   5   1      209.84      244.56     17.71 o 
   5   5   1     1650.18     1660.56     45.73 o 
   6   5   1     2493.85     2283.15     50.96 o 
   7   5   1      320.01      290.29     25.23 o 
   8   5   1       40.40       68.67     24.40 o 
  -8   6   1      639.45      734.57     49.19 o 
  -7   6   1      567.04      582.90     28.99 o 
  -6   6   1      792.05      733.71     29.41 o 
  -5   6   1        2.61        1.99      9.36 o 
  -4   6   1      794.43      762.86     26.77 o 
  -3   6   1        2.50       -0.01      8.27 o 
  -2   6   1     3607.88     3385.00     40.18 o 
  -1   6   1      444.79      415.27     12.46 o 
   0   6   1      216.02      215.70      9.73 o 
   1   6   1       10.53       24.39      5.78 o 
   2   6   1     2777.78     2604.05     34.95 o 
   3   6   1     1215.08     1228.11     27.49 o 
   4   6   1     2505.23     2556.24     50.43 o 
   5   6   1       25.18       52.62     11.72 o 
   6   6   1      684.74      659.09     28.61 o 
   7   6   1      826.32      828.86     39.33 o 
   8   6   1     1574.63     1545.49     73.48 o 
  -8   7   1      431.26      608.25     55.34 o 
  -7   7   1      273.16      327.66     23.41 o 
  -6   7   1      135.11      176.35     22.00 o 
  -5   7   1      911.19      960.93     32.80 o 
  -4   7   1     2710.49     2495.45     51.80 o 
  -3   7   1       15.27       19.39      9.35 o 
  -2   7   1      111.22      126.58     11.55 o 
  -1   7   1     2762.50     2709.82     36.42 o 
   0   7   1    10146.47    10143.15     97.92 o 
   1   7   1      467.70      474.35     14.66 o 
   2   7   1     1129.85     1092.08     22.21 o 
   3   7   1     2728.01     2616.47     56.00 o 
   4   7   1     1793.01     1703.01     61.80 o 
   5   7   1      224.93      203.06     17.99 o 
   6   7   1     1927.14     1760.85     46.79 o 
   7   7   1      402.28      444.53     31.60 o 
   8   7   1       10.36       49.66     30.01 o 
  -7   8   1        4.03       50.50     14.64 o 
  -6   8   1      269.74      301.64     22.01 o 
  -5   8   1       79.00       80.76     13.19 o 
  -4   8   1      924.55      910.63     31.67 o 
  -3   8   1     1684.84     1495.71     38.71 o 
  -2   8   1       22.49       25.28      9.78 o 
  -1   8   1       80.50       74.00      8.23 o 
   0   8   1     5373.00     5208.13     60.12 o 
   1   8   1      234.25      270.12     16.07 o 
   2   8   1      278.70      319.60     16.93 o 
   3   8   1      351.33      339.96     20.30 o 
   4   8   1     6305.45     5843.13     91.57 o 
   5   8   1      147.69      153.30     16.18 o 
   6   8   1      161.83      221.99     19.53 o 
   7   8   1      391.23      450.61     32.32 o 
  -7   9   1        0.72       30.89     18.86 o 
  -6   9   1      261.06      334.98     35.63 o 
  -5   9   1      462.81      446.57     25.60 o 
  -4   9   1     4773.31     4270.94     76.78 o 
  -3   9   1       47.53       62.13     12.37 o 
  -2   9   1      677.32      697.22     27.07 o 
  -1   9   1      489.09      517.16     22.96 o 
   0   9   1     1908.19     1890.76     32.45 o 
   1   9   1      730.04      707.87     23.51 o 
   2   9   1       89.90      114.00     13.46 o 
   3   9   1     1568.75     1428.36     53.80 o 
   4   9   1     1022.60      980.69     34.14 o 
   5   9   1        0.63       31.26     10.86 o 
   6   9   1      420.26      507.70     38.22 o 
   7   9   1      183.33      231.29     32.44 o 
  -6  10   1      328.14      326.91     38.00 o 
  -5  10   1       73.63       85.49     15.80 o 
  -4  10   1       63.42       98.38     14.06 o 
  -3  10   1      301.76      332.61     22.52 o 
  -2  10   1      401.67      415.90     22.89 o 
  -1  10   1      122.38      150.53     19.54 o 
   0  10   1      786.51      804.53     25.54 o 
   1  10   1      203.61      199.77     17.18 o 
   2  10   1      210.65      224.96     18.34 o 
   3  10   1      617.51      599.86     27.71 o 
   4  10   1     2514.49     2396.29     56.36 o 
   5  10   1      396.61      422.17     29.08 o 
   6  10   1        2.79       53.95     21.76 o 
  -5  11   1     2094.65     2003.60     56.04 o 
  -4  11   1      858.09      892.10     36.20 o 
  -3  11   1     1228.22     1106.73     37.75 o 
  -2  11   1      422.88      473.23     25.78 o 
  -1  11   1     1156.53     1086.11     35.32 o 
   0  11   1     2055.53     2109.32     95.91 o 
   1  11   1       84.35      118.26     26.18 o 
   2  11   1      356.76      418.45     24.28 o 
   3  11   1      746.01      807.16     32.01 o 
   4  11   1      410.23      420.98     28.00 o 
   5  11   1      369.37      422.67     27.68 o 
  -5  12   1        0.96       64.77     17.47 o 
  -4  12   1        8.50       37.67     14.66 o 
  -3  12   1      227.71      265.43     22.15 o 
  -2  12   1     1379.74     1418.18     43.29 o 
  -1  12   1      191.70      258.54     25.61 o 
   0  12   1       42.13       69.87     23.19 o 
   1  12   1      145.33      182.72     29.09 o 
   2  12   1      451.93      492.64     27.30 o 
   3  12   1      760.26      778.62     34.27 o 
   4  12   1      245.27      254.78     23.34 o 
   5  12   1      370.41      482.10     29.67 o 
  -3  13   1      190.87      208.33     21.61 o 
  -2  13   1       75.55      135.82     22.36 o 
  -1  13   1     2156.26     2169.43     87.98 o 
   0  13   1        7.70       46.89     25.16 o 
   1  13   1     1178.13     1120.88    126.28 o 
   2  13   1      414.01      522.60     45.61 o 
   3  13   1       34.85      103.47     19.79 o 
  -1  14   1      663.16      616.35     56.20 o 
   0  14   1        4.72       35.00     28.86 o 
   1  14   1      351.77      394.63     47.67 o 
  -8   0   2      310.27      401.30     33.71 o 
  -6   0   2     5602.79     5602.85     93.58 o 
  -4   0   2       42.88       27.46     10.43 o 
  -2   0   2    67446.50    77705.06   1202.40 o 
   2   0   2     8916.22     9684.50    119.24 o 
   4   0   2     2172.70     2187.46     43.18 o 
   6   0   2       91.07      120.12     15.58 o 
   8   0   2      127.25      166.88     24.48 o 
  -8   1   2      387.94      404.83     23.75 o 
  -7   1   2        4.64       30.50     10.08 o 
  -6   1   2     1884.77     1767.08     35.30 o 
  -5   1   2       89.61      105.13      9.38 o 
  -4   1   2     2449.55     2789.02     35.35 o 
  -3   1   2      296.38      358.51     11.55 o 
  -2   1   2     2611.41     2476.35     31.39 o 
  -1   1   2     4635.63     5081.63     65.95 o 
   0   1   2    14642.53    16943.64    197.36 o 
   1   1   2      539.08      633.11     11.77 o 
   2   1   2      849.05      788.65     12.68 o 
   3   1   2     2687.80     2648.46     36.36 o 
   4   1   2     9413.06     9107.03     87.38 o 
   5   1   2      102.22      113.74      9.52 o 
   6   1   2       68.19       77.49      9.86 o 
   7   1   2      759.72      717.08     33.28 o 
   8   1   2     2805.49     2683.05     89.84 o 
   9   1   2      142.85      263.41     57.50 o 
  -9   2   2       11.94       10.65     30.84 o 
  -8   2   2      923.67      918.60     30.40 o 
  -7   2   2       45.36       62.18     11.38 o 
  -6   2   2     4921.97     4726.44     72.59 o 
  -5   2   2        8.87        3.35      7.89 o 
  -4   2   2    20107.50    21233.16    199.61 o 
  -3   2   2       73.66       93.11      6.30 o 
  -2   2   2     4990.84     5359.33     58.63 o 
  -1   2   2      439.90      460.50     13.58 o 
   0   2   2     4958.31     5505.54     49.75 o 
   1   2   2       79.00       80.65      5.84 o 
   2   2   2     5423.86     6103.71     74.02 o 
   3   2   2      755.53      726.72     13.92 o 
   4   2   2      280.94      307.54     10.68 o 
   5   2   2       35.84       47.35      6.30 o 
   6   2   2      532.29      576.77     22.35 o 
   7   2   2      126.70      152.51     15.39 o 
   8   2   2      402.50      454.49     65.70 o 
   9   2   2        0.43       66.89     46.38 o 
  -9   3   2      299.69      386.64     56.16 o 
  -8   3   2      586.51      659.68     27.41 o 
  -7   3   2      123.77      128.94     14.15 o 
  -6   3   2     3262.95     3041.45     52.10 o 
  -5   3   2     1241.68     1276.36     25.97 o 
  -4   3   2      250.84      326.29     11.21 o 
  -3   3   2      126.37      131.53      6.93 o 
  -2   3   2     4222.22     4121.98     55.41 o 
  -1   3   2     4871.59     4818.97     59.93 o 
   0   3   2     2147.98     2368.22     26.66 o 
   1   3   2     5367.14     5927.25     56.49 o 
   2   3   2     5936.88     6528.94     63.16 o 
   3   3   2     5917.78     6148.16     67.57 o 
   4   3   2     1312.75     1166.90     22.10 o 
   5   3   2     2205.37     2336.00     35.82 o 
   6   3   2        9.27       36.88      9.42 o 
   7   3   2      865.94      867.15     38.41 o 
   8   3   2      261.18      301.96     33.25 o 
   9   3   2      645.13      870.15     77.06 o 
  -9   4   2     1222.49     1371.86     97.92 o 
  -8   4   2      692.11      767.40     34.20 o 
  -7   4   2        4.34       28.75     10.48 o 
  -6   4   2       72.22       97.84     15.46 o 
  -5   4   2     2504.50     2420.26     48.62 o 
  -4   4   2      897.39      812.09     20.66 o 
  -3   4   2     4109.02     4090.66     62.23 o 
  -2   4   2      590.21      557.56     14.33 o 
  -1   4   2     1428.84     1377.73     21.47 o 
   0   4   2     1353.09     1330.60     20.71 o 
   1   4   2     7696.23     8512.60     86.77 o 
   2   4   2    11903.00    13066.35    116.84 o 
   3   4   2     1570.43     1787.33     27.35 o 
   4   4   2      106.82       95.16      8.41 o 
   5   4   2       17.01       30.13      7.45 o 
   6   4   2      845.11      846.66     25.08 o 
   7   4   2      667.03      716.76     33.54 o 
   8   4   2       20.57       81.79     33.52 o 
   9   4   2       36.39       10.02     42.51 o 
  -8   5   2      972.72      998.12     38.93 o 
  -7   5   2      279.50      332.79     29.37 o 
  -6   5   2     1837.72     1703.08     61.73 o 
  -5   5   2     1553.65     1418.37     40.13 o 
  -4   5   2     1015.81      936.54     28.26 o 
  -3   5   2      176.73      165.13     10.19 o 
  -2   5   2     7697.50     7881.78     84.86 o 
  -1   5   2     6268.20     6221.00     66.04 o 
   0   5   2     2154.88     2342.41     29.90 o 
   1   5   2       52.79       45.11      6.04 o 
   2   5   2      464.24      476.55     14.03 o 
   3   5   2     6754.45     6714.49     77.01 o 
   4   5   2      103.71      148.98     10.12 o 
   5   5   2     1815.52     1752.87     35.20 o 
   6   5   2      102.90      154.08     28.60 o 
   7   5   2     1272.97     1249.93     55.35 o 
   8   5   2       12.62       34.02     21.81 o 
  -8   6   2      373.30      469.82     40.95 o 
  -7   6   2      108.07      140.24     17.11 o 
  -6   6   2      186.80      223.36     18.59 o 
  -5   6   2     1588.41     1394.62     38.05 o 
  -4   6   2      153.90      130.19     14.21 o 
  -3   6   2     2521.71     2368.79     45.90 o 
  -2   6   2     3501.48     3564.97     48.64 o 
  -1   6   2      975.79     1045.91     19.10 o 
   0   6   2      290.71      388.38     12.42 o 
   1   6   2     3068.61     2902.50     37.20 o 
   2   6   2     9057.56     9069.62     89.33 o 
   3   6   2      368.34      462.54     15.37 o 
   4   6   2        5.94       17.07      8.17 o 
   5   6   2     3634.08     3386.59     99.53 o 
   6   6   2     1116.81     1101.84     35.64 o 
   7   6   2      223.15      286.89     45.63 o 
   8   6   2      152.43      221.98     49.34 o 
  -8   7   2      528.32      613.54     33.39 o 
  -7   7   2      669.60      734.19     33.67 o 
  -6   7   2      422.94      482.68     25.92 o 
  -5   7   2     1438.28     1235.25     54.10 o 
  -4   7   2      745.23      682.29     26.98 o 
  -3   7   2     1848.43     1911.16     42.78 o 
  -2   7   2      331.63      334.91     18.11 o 
  -1   7   2     9785.37     9918.66     96.04 o 
   0   7   2        0.43       11.17      5.56 o 
   1   7   2       11.95       10.10      7.14 o 
   2   7   2      125.58      134.83      9.68 o 
   3   7   2     2592.42     2453.47     42.96 o 
   4   7   2      773.12      742.37     28.39 o 
   5   7   2     1052.30      952.36     32.51 o 
   6   7   2       10.87       23.84     11.31 o 
   7   7   2      732.92      681.02     37.83 o 
   8   7   2      345.34      436.08     44.18 o 
  -7   8   2      971.31      967.55     38.80 o 
  -6   8   2      209.53      196.45     18.47 o 
  -5   8   2      723.34      659.59     29.15 o 
  -4   8   2     1205.62     1099.18     38.56 o 
  -3   8   2     2280.51     2059.13     60.62 o 
  -2   8   2     1865.49     1688.65     73.19 o 
  -1   8   2      435.41      473.85     18.80 o 
   0   8   2       21.16       36.85      7.81 o 
   1   8   2    10110.63    10181.48    101.88 o 
   2   8   2     1703.59     1733.61     36.75 o 
   3   8   2     2493.11     2203.58     87.79 o 
   4   8   2      246.34      266.95     19.81 o 
   5   8   2     3192.05     2902.78     60.87 o 
   6   8   2        7.96       31.79     21.10 o 
   7   8   2     1637.62     1637.43     57.75 o 
  -7   9   2     1521.30     1419.64     47.97 o 
  -6   9   2        0.22       39.80     13.24 o 
  -5   9   2      323.38      315.82     22.30 o 
  -4   9   2      200.11      205.73     17.84 o 
  -3   9   2     1625.42     1505.01     42.17 o 
  -2   9   2      723.14      674.68     37.59 o 
  -1   9   2      722.33      674.08     25.79 o 
   0   9   2      161.83      185.99     11.41 o 
   1   9   2      911.62      950.38     22.92 o 
   2   9   2      642.56      637.39     25.78 o 
   3   9   2      333.21      341.11     21.54 o 
   4   9   2       60.97       78.70     13.23 o 
   5   9   2      169.29      176.28     17.73 o 
   6   9   2      357.06      331.86     28.42 o 
   7   9   2        5.03       52.42     24.95 o 
  -6  10   2      255.94      305.72     24.23 o 
  -5  10   2      492.83      517.65     29.00 o 
  -4  10   2      974.86      878.68     33.27 o 
  -3  10   2     6011.07     5383.44     89.94 o 
  -2  10   2     2586.76     2389.08     53.05 o 
  -1  10   2     1638.00     1575.47     56.16 o 
   0  10   2       61.57       84.99     12.01 o 
   1  10   2     2315.27     2243.24     52.87 o 
   2  10   2     2010.52     1912.32     46.55 o 
   3  10   2     2598.43     2462.44     55.44 o 
   4  10   2       70.29       98.73     18.45 o 
   5  10   2      922.23      939.40     38.00 o 
   6  10   2     1466.46     1407.10     82.32 o 
  -5  11   2      734.07      755.57     36.03 o 
  -4  11   2      290.60      282.24     22.41 o 
  -3  11   2      863.34      847.69     33.19 o 
  -2  11   2      537.36      583.06     43.52 o 
  -1  11   2     2212.84     2115.86     50.46 o 
   0  11   2      246.35      272.18     25.71 o 
   1  11   2       36.96       71.75     19.48 o 
   2  11   2      349.84      378.90     29.27 o 
   3  11   2      573.10      594.85     28.85 o 
   4  11   2        2.25       27.97     12.44 o 
   5  11   2      238.24      290.51     24.98 o 
  -5  12   2       75.13      159.06     25.39 o 
  -4  12   2        7.68       48.65     14.89 o 
  -3  12   2      678.57      707.83     33.56 o 
  -2  12   2      256.28      307.44     22.60 o 
  -1  12   2       57.07      113.31     19.04 o 
   0  12   2      166.16      214.91     46.26 o 
   1  12   2     1470.77     1489.27     77.06 o 
   2  12   2     1042.01     1118.97     59.95 o 
   3  12   2      441.96      466.80     27.93 o 
   4  12   2       25.26       55.53     15.98 o 
  -3  13   2       43.68       84.08     16.83 o 
  -2  13   2      843.53      856.01     46.33 o 
  -1  13   2     1373.14     1287.92     68.60 o 
   0  13   2       52.25       59.65     25.05 o 
   1  13   2      473.79      520.24     46.23 o 
   2  13   2      218.10      294.38     37.21 o 
   3  13   2      723.52      830.80     56.27 o 
  -1  14   2        9.66       69.87     30.70 o 
   0  14   2      532.83      478.52     50.75 o 
   1  14   2      470.53      509.41     46.83 o 
  -9   0   3       66.24      219.59     38.18 o 
  -7   0   3       34.15       45.47     13.16 o 
  -5   0   3      433.12      425.70     20.17 o 
  -3   0   3      330.60      361.63     15.23 o 
  -1   0   3     1193.41     1207.89     33.54 o 
   1   0   3     2728.75     2834.22     52.07 o 
   3   0   3     1527.63     1591.04     32.33 o 
   5   0   3     3133.66     2979.82     57.89 o 
   7   0   3      178.65      185.74     24.06 o 
   9   0   3     2125.54     2142.55    106.88 o 
  -9   1   3      469.69      644.23     41.09 o 
  -8   1   3      526.67      573.92     28.26 o 
  -7   1   3     2680.95     2565.88     53.42 o 
  -6   1   3     1655.78     1642.86     33.91 o 
  -5   1   3     1076.61     1047.91     22.01 o 
  -4   1   3     1337.83     1586.67     24.75 o 
  -3   1   3     2830.81     2379.04     32.24 o 
  -2   1   3      374.56      321.97      9.08 o 
  -1   1   3      406.02      408.35     11.93 o 
   0   1   3       26.22       27.74      3.85 o 
   1   1   3    16789.81    18218.97    166.07 o 
   2   1   3     7472.64     8014.88     72.67 o 
   3   1   3     1734.33     1667.94     23.80 o 
   4   1   3      169.30      222.98     10.46 o 
   5   1   3     8741.75     8755.24     88.86 o 
   6   1   3     2230.72     2234.96     36.81 o 
   7   1   3     1561.70     1506.13     40.39 o 
   8   1   3       79.63       93.52     16.42 o 
   9   1   3       31.99       95.85     49.93 o 
  -9   2   3       23.20      100.62     35.50 o 
  -8   2   3       83.57      131.04     14.54 o 
  -7   2   3      749.75      739.02     26.93 o 
  -6   2   3      961.07      975.91     44.30 o 
  -5   2   3      939.64      911.02     20.68 o 
  -4   2   3     1176.87     1249.09     21.69 o 
  -3   2   3      650.49      643.96     13.02 o 
  -2   2   3        1.80       -1.98      4.99 o 
  -1   2   3      169.12      118.12      8.55 o 
   0   2   3     4031.56     4523.93     43.12 o 
   1   2   3      154.87      145.70      7.10 o 
   2   2   3      361.04      378.17     10.93 o 
   3   2   3     7331.60     7893.55     75.78 o 
   4   2   3      484.56      553.52     13.61 o 
   5   2   3     2817.53     2822.82     36.41 o 
   6   2   3      329.67      399.57     14.26 o 
   7   2   3        2.06        8.92      9.65 o 
   8   2   3      156.90      174.06     26.54 o 
   9   2   3     1366.49     1307.16    128.21 o 
  -9   3   3      212.79      338.49     23.35 o 
  -8   3   3      134.57      184.50     30.68 o 
  -7   3   3      468.03      508.52     23.18 o 
  -6   3   3        1.96       10.73      9.83 o 
  -5   3   3      363.20      370.25     17.32 o 
  -4   3   3     1636.85     1531.71     23.08 o 
  -3   3   3      376.58      281.80     10.67 o 
  -2   3   3     4310.36     4363.02     58.49 o 
  -1   3   3       57.20       72.93      8.26 o 
   0   3   3      313.81      284.80      8.74 o 
   1   3   3     9348.66     9750.24     87.52 o 
   2   3   3     7517.12     7880.47     74.69 o 
   3   3   3     6175.37     6396.96     65.11 o 
   4   3   3     1198.41     1159.54     22.42 o 
   5   3   3      975.99      904.14     21.38 o 
   6   3   3     3673.42     3507.66     49.56 o 
   7   3   3     2126.63     2051.80     89.80 o 
   8   3   3       62.82       87.38     21.79 o 
   9   3   3      106.57      223.71     42.24 o 
  -9   4   3      391.16      557.85     37.13 o 
  -8   4   3      917.48      942.90     46.87 o 
  -7   4   3      683.52      688.34     26.84 o 
  -6   4   3     1301.57     1241.57     32.80 o 
  -5   4   3      803.81      765.41     26.63 o 
  -4   4   3        2.26       -7.22      7.22 o 
  -3   4   3      731.19      751.25     23.90 o 
  -2   4   3     3445.52     3646.46     53.45 o 
  -1   4   3      312.59      172.73      7.12 o 
   0   4   3      573.82      727.38     14.34 o 
   1   4   3      779.53      763.62     15.56 o 
   2   4   3     1734.28     1984.48     33.72 o 
   3   4   3     5457.07     5374.59     58.50 o 
   4   4   3      959.70      942.20     20.91 o 
   5   4   3      707.86      650.04     18.65 o 
   6   4   3      671.15      669.33     26.22 o 
   7   4   3       45.14       93.76     19.55 o 
   8   4   3      174.01      223.40     30.08 o 
  -8   5   3     1557.26     1499.72     47.29 o 
  -7   5   3       15.66       42.20     18.15 o 
  -6   5   3      207.41      196.94     17.40 o 
  -5   5   3      333.23      314.97     19.68 o 
  -4   5   3     3206.46     2980.52     74.63 o 
  -3   5   3        9.94        4.94      7.60 o 
  -2   5   3     1965.57     1867.26     36.36 o 
  -1   5   3       20.30       24.16      4.71 o 
   0   5   3     5870.20     6482.09     64.39 o 
   1   5   3      456.60      635.25     15.51 o 
   2   5   3     7763.12     8122.97     95.19 o 
   3   5   3       53.31      105.21      8.86 o 
   4   5   3       93.84      132.66     16.39 o 
   5   5   3       22.70       34.39     15.28 o 
   6   5   3     2809.03     2599.31     63.49 o 
   7   5   3      640.88      777.11     47.48 o 
   8   5   3      129.57      205.07     44.33 o 
  -8   6   3       68.20      151.33     20.91 o 
  -7   6   3       52.42       85.52     14.56 o 
  -6   6   3      548.75      557.22     26.86 o 
  -5   6   3      176.53      183.07     16.45 o 
  -4   6   3      419.20      393.82     20.91 o 
  -3   6   3      340.76      336.51     18.12 o 
  -2   6   3     1054.97      976.06     27.04 o 
  -1   6   3      215.15      168.90      9.38 o 
   0   6   3     3892.88     3955.22     45.87 o 
   1   6   3      607.12      629.90     16.13 o 
   2   6   3       79.59      114.14      9.08 o 
   3   6   3     3471.70     3332.22     48.10 o 
   4   6   3     2412.58     2494.82     43.06 o 
   5   6   3       52.58       85.94     12.35 o 
   6   6   3       93.62      144.74     50.12 o 
   7   6   3      566.00      654.81     46.99 o 
   8   6   3      773.86      921.16     60.51 o 
  -8   7   3     1241.46     1224.18     44.63 o 
  -7   7   3        4.48       35.61     14.98 o 
  -6   7   3       78.84       70.92     13.52 o 
  -5   7   3       31.46       29.81     10.93 o 
  -4   7   3     2405.91     2280.29     49.13 o 
  -3   7   3     1544.25     1397.01     40.95 o 
  -2   7   3      405.47      388.60     19.34 o 
  -1   7   3       85.44       88.05      8.10 o 
   0   7   3     3270.15     3242.12     41.79 o 
   1   7   3        4.10        3.47      5.68 o 
   2   7   3      436.69      436.94     15.42 o 
   3   7   3     1098.70     1121.41     28.57 o 
   4   7   3       75.09       88.17     13.22 o 
   5   7   3      397.54      428.42     22.78 o 
   6   7   3     1205.96     1191.35     45.45 o 
   7   7   3      596.43      628.43     35.32 o 
   8   7   3      470.45      598.43     85.38 o 
  -7   8   3       17.83       42.58     17.24 o 
  -6   8   3     5026.70     4507.65     84.57 o 
  -5   8   3      948.78      922.22     33.09 o 
  -4   8   3     2189.11     2086.25     58.24 o 
  -3   8   3      351.75      332.99     20.16 o 
  -2   8   3     6238.45     5598.31    221.05 o 
  -1   8   3      242.44      338.28     18.84 o 
   0   8   3    11141.56    11310.40    110.67 o 
   1   8   3     1139.74     1199.57     24.93 o 
   2   8   3     2088.27     2081.10     34.62 o 
   3   8   3     1873.39     1739.88     41.22 o 
   4   8   3     8453.46     8067.06    115.36 o 
   5   8   3     1281.97     1169.33     43.21 o 
   6   8   3        7.79       37.82     14.23 o 
   7   8   3        0.76       97.09     32.37 o 
  -7   9   3       87.13      121.53     23.33 o 
  -6   9   3      106.46      145.92     18.12 o 
  -5   9   3      237.31      224.83     19.89 o 
  -4   9   3     3569.65     3292.45     95.93 o 
  -3   9   3       85.81       85.98     13.64 o 
  -2   9   3     1240.74     1183.92     35.09 o 
  -1   9   3      426.49      408.09     21.42 o 
   0   9   3     1302.63     1318.69     27.17 o 
   1   9   3      272.84      300.38     13.93 o 
   2   9   3     1171.53     1144.62     30.65 o 
   3   9   3        4.57       -0.38      9.65 o 
   4   9   3      545.26      597.90     28.01 o 
   5   9   3       64.66       59.90     13.63 o 
   6   9   3      235.14      242.66     24.93 o 
   7   9   3      170.76      301.94     55.76 o 
  -6  10   3     2624.22     2355.13     61.34 o 
  -5  10   3      124.29      141.39     17.97 o 
  -4  10   3     2062.74     1880.88     49.54 o 
  -3  10   3       52.00       68.43     13.07 o 
  -2  10   3     2041.42     1929.45     47.00 o 
  -1  10   3      672.46      581.48     28.22 o 
   0  10   3     4256.60     4082.05     71.15 o 
   1  10   3       38.49       48.57     10.06 o 
   2  10   3      750.31      694.04     28.61 o 
   3  10   3      433.04      434.27     24.35 o 
   4  10   3     3605.08     3325.69     68.51 o 
   5  10   3       13.27       74.44     20.66 o 
   6  10   3       16.55       94.29     32.43 o 
  -5  11   3      262.65      327.79     37.66 o 
  -4  11   3      143.94      186.21     19.49 o 
  -3  11   3      326.61      313.29     22.08 o 
  -2  11   3      556.00      574.28     27.62 o 
  -1  11   3        2.32       28.15     10.67 o 
   0  11   3      226.47      272.56     25.59 o 
   1  11   3      223.23      287.31     31.56 o 
   2  11   3     1735.13     1804.89     47.45 o 
   3  11   3        5.60       46.25     11.40 o 
   4  11   3      190.12      240.30     28.03 o 
   5  11   3      593.85      635.36     45.37 o 
  -4  12   3      213.44      263.03     23.05 o 
  -3  12   3      102.52      129.69     17.70 o 
  -2  12   3     1141.23     1162.73     39.63 o 
  -1  12   3     1603.51     1477.57     53.85 o 
   0  12   3      893.52      901.03     62.90 o 
   1  12   3      293.45      364.74     38.27 o 
   2  12   3       96.58      149.17     32.18 o 
   3  12   3      366.63      493.07     28.54 o 
   4  12   3     1000.37      987.39     39.37 o 
  -3  13   3      256.41      266.20     24.28 o 
  -2  13   3      746.81      815.49     45.28 o 
  -1  13   3       18.26       61.59     25.68 o 
   0  13   3      134.30      127.38     31.43 o 
   1  13   3       27.05       65.92     25.32 o 
   2  13   3      809.06      768.05     55.91 o 
   3  13   3       52.64      125.58     44.17 o 
  -1  14   3     3228.42     2902.17    136.65 o 
   0  14   3       47.11      144.97     33.67 o 
   1  14   3      369.20      485.63    110.90 o 
  -8   0   4      161.06      201.68     37.86 o 
  -6   0   4     6495.40     6362.71    238.66 o 
  -4   0   4      184.35      295.84     34.19 o 
  -2   0   4     5847.78     6043.43     80.07 o 
   0   0   4    20100.50    22384.75    260.62 o 
   2   0   4     1407.21     1265.44     35.64 o 
   4   0   4     4449.38     4599.43     72.95 o 
   6   0   4     1556.62     1532.30     54.70 o 
   8   0   4     2211.78     2239.63     88.14 o 
  -9   1   4      338.75      403.88     53.48 o 
  -8   1   4      612.80      583.71     33.08 o 
  -7   1   4       67.42       79.28     13.50 o 
  -6   1   4     2922.56     2751.76     45.83 o 
  -5   1   4        9.24       17.90      5.96 o 
  -4   1   4     4592.52     4711.68     51.58 o 
  -3   1   4     1349.82     1447.41     21.26 o 
  -2   1   4     1118.48      955.80     14.91 o 
  -1   1   4        8.78        9.27      4.57 o 
   0   1   4    18751.48    20354.91    183.98 o 
   1   1   4     1665.22     1834.34     27.47 o 
   2   1   4      123.77       87.54      7.21 o 
   3   1   4      706.08      743.57     14.44 o 
   4   1   4     9749.21     9799.15    103.65 o 
   5   1   4      478.33      492.67     20.02 o 
   6   1   4      872.80      860.81     29.14 o 
   7   1   4      176.17      195.22     17.25 o 
   8   1   4     1642.17     1540.32     44.21 o 
   9   1   4       16.83       76.49     23.63 o 
  -9   2   4        6.45       79.08     19.01 o 
  -8   2   4       28.64       49.75     12.39 o 
  -7   2   4      418.97      402.31     21.02 o 
  -6   2   4       17.20       15.17     11.33 o 
  -5   2   4      198.07      209.78     11.28 o 
  -4   2   4     4106.89     4124.57     46.74 o 
  -3   2   4     4087.04     4505.80     44.26 o 
  -2   2   4     1585.82     1439.32     20.77 o 
  -1   2   4     3197.28     3239.52     38.30 o 
   0   2   4      550.20      636.98     12.61 o 
   1   2   4      101.63      128.02      7.06 o 
   2   2   4     3698.38     3683.84     46.80 o 
   3   2   4     1330.35     1363.18     21.89 o 
   4   2   4      736.44      657.46     21.85 o 
   5   2   4      192.13      223.35     10.41 o 
   6   2   4     1335.77     1268.76     34.65 o 
   7   2   4     1468.89     1451.76     45.36 o 
   8   2   4      425.14      540.52     31.93 o 
   9   2   4      155.73      279.08     35.61 o 
  -9   3   4      876.67      918.51     34.97 o 
  -8   3   4       96.66      100.23     15.10 o 
  -7   3   4     1679.15     1585.51     39.14 o 
  -6   3   4     3322.08     3097.26     53.64 o 
  -5   3   4     3449.61     3445.70     53.72 o 
  -4   3   4     3158.20     3085.00     35.88 o 
  -3   3   4      449.39      433.92     15.03 o 
  -2   3   4      150.89      103.72      9.37 o 
  -1   3   4    11596.88    12041.93    116.60 o 
   0   3   4     3216.10     3239.14     35.29 o 
   1   3   4       34.54       45.37      5.80 o 
   2   3   4     3571.62     3900.49     43.49 o 
   3   3   4     6822.35     7417.59     73.98 o 
   4   3   4     2356.03     2246.77     33.16 o 
   5   3   4       21.23       29.83      7.08 o 
   6   3   4      890.24      888.96     25.74 o 
   7   3   4      640.22      613.99     31.19 o 
   8   3   4        5.49       58.37     28.95 o 
   9   3   4       20.95       66.83     24.69 o 
  -8   4   4     1858.29     1829.70     51.33 o 
  -7   4   4       75.58       86.06     12.14 o 
  -6   4   4     1502.78     1478.56     36.17 o 
  -5   4   4       28.47       23.40      8.87 o 
  -4   4   4     2153.85     1973.06     41.17 o 
  -3   4   4      471.77      437.17     18.14 o 
  -2   4   4     5109.20     5145.42     69.36 o 
  -1   4   4     1121.79     1388.71     19.95 o 
   0   4   4      625.42      789.87     15.40 o 
   1   4   4     5093.68     5904.70     59.72 o 
   2   4   4     9538.80    10339.29     97.05 o 
   3   4   4     1792.27     1774.37     28.27 o 
   4   4   4      184.91      207.49     11.33 o 
   5   4   4       18.60       47.09     14.12 o 
   6   4   4      805.89      850.21     29.02 o 
   7   4   4     1806.35     1685.83     68.11 o 
   8   4   4      181.57      174.78     31.04 o 
  -8   5   4       19.01       58.41     17.00 o 
  -7   5   4      745.90      747.47     31.26 o 
  -6   5   4      186.58      207.98     17.81 o 
  -5   5   4     3121.84     2889.42     56.35 o 
  -4   5   4      402.19      339.75     18.95 o 
  -3   5   4        3.13       -0.88      7.36 o 
  -2   5   4      737.93      728.51     21.95 o 
  -1   5   4     4609.18     4412.02     47.33 o 
   0   5   4      320.66      321.12     11.20 o 
   1   5   4      480.99      437.03     13.25 o 
   2   5   4     2997.04     3098.67     39.89 o 
   3   5   4     2302.37     2246.23     56.83 o 
   4   5   4      383.83      420.22     15.60 o 
   5   5   4      907.87      932.55     25.62 o 
   6   5   4      778.00      771.54     42.28 o 
   7   5   4       95.99      138.78     29.78 o 
   8   5   4      122.14      157.26     29.29 o 
  -8   6   4     2228.09     2188.23     59.10 o 
  -7   6   4      625.58      656.25     30.99 o 
  -6   6   4      560.34      535.93     26.20 o 
  -5   6   4      431.46      446.04     23.40 o 
  -4   6   4     4842.22     4464.94     84.19 o 
  -3   6   4     3570.10     3375.42     58.24 o 
  -2   6   4     5717.59     5792.99     81.47 o 
  -1   6   4     3504.71     3702.63     43.15 o 
   0   6   4       22.66       31.01      6.38 o 
   1   6   4       85.92       39.69      6.97 o 
   2   6   4     4271.05     4393.49     52.49 o 
   3   6   4     1462.71     1421.45     27.02 o 
   4   6   4      465.56      542.17     20.02 o 
   5   6   4       16.65       41.50     15.08 o 
   6   6   4      754.81      738.52     34.60 o 
   7   6   4      800.52      819.48     66.02 o 
   8   6   4       39.51      104.04     33.80 o 
  -8   7   4       29.55       96.71     23.90 o 
  -7   7   4        9.25       45.83     13.88 o 
  -6   7   4       86.00      110.62     16.45 o 
  -5   7   4      826.36      705.63     28.80 o 
  -4   7   4      507.27      524.49     24.63 o 
  -3   7   4        0.92        0.23      8.26 o 
  -2   7   4      162.08      214.57     15.48 o 
  -1   7   4     3093.83     2982.25     43.92 o 
   0   7   4      190.09      217.62     11.17 o 
   1   7   4     1167.80     1185.04     23.88 o 
   2   7   4     3908.13     3951.12     50.83 o 
   3   7   4      227.47      222.76     12.64 o 
   4   7   4        5.09       23.38     10.74 o 
   5   7   4     2133.36     2018.12     54.09 o 
   6   7   4      913.06      890.23     39.67 o 
   7   7   4       61.42       67.00     23.38 o 
   8   7   4      145.98      190.23     62.31 o 
  -7   8   4     1415.21     1335.17     45.81 o 
  -6   8   4       63.73       71.45     14.86 o 
  -5   8   4      145.19      164.03     26.15 o 
  -4   8   4     1351.81     1280.24     37.54 o 
  -3   8   4     1309.48     1239.85     57.16 o 
  -2   8   4        9.63        7.05      8.85 o 
  -1   8   4        3.20       15.81     12.34 o 
   0   8   4      209.77      254.66     12.67 o 
   1   8   4     4678.19     4681.77     57.74 o 
   2   8   4      171.68      230.29     14.17 o 
   3   8   4      281.20      318.69     17.80 o 
   4   8   4      106.99      139.06     25.98 o 
   5   8   4     1574.21     1487.13     49.91 o 
   6   8   4        5.80       33.21     19.47 o 
   7   8   4      458.55      477.07     44.78 o 
  -7   9   4      100.43      173.88     20.16 o 
  -6   9   4      129.93      145.91     18.51 o 
  -5   9   4     1853.18     1636.09     47.04 o 
  -4   9   4      497.60      489.83     25.38 o 
  -3   9   4     1208.38     1073.53     34.35 o 
  -2   9   4       83.18       92.19     13.27 o 
  -1   9   4     1523.00     1366.33     97.21 o 
   0   9   4      522.06      547.45     23.80 o 
   1   9   4     3117.11     3141.08     46.04 o 
   2   9   4      267.13      310.36     17.94 o 
   3   9   4        4.13       16.84     10.03 o 
   4   9   4      368.34      396.99     23.29 o 
   5   9   4     3692.00     3372.67     95.91 o 
   6   9   4       69.25      122.29     56.13 o 
   7   9   4      437.01      524.34     46.76 o 
  -6  10   4      566.30      584.12     44.95 o 
  -5  10   4     1057.76      979.94     37.16 o 
  -4  10   4      184.18      215.43     19.12 o 
  -3  10   4     8110.89     7412.95    125.12 o 
  -2  10   4       17.28       38.50     10.77 o 
  -1  10   4      584.88      564.91     26.04 o 
   0  10   4     1299.73     1224.40     35.50 o 
   1  10   4     5807.46     5570.18     88.62 o 
   2  10   4      164.12      235.73     18.40 o 
   3  10   4     1872.43     1712.06     45.89 o 
   4  10   4      257.95      327.45     22.12 o 
   5  10   4      582.97      661.26     44.92 o 
   6  10   4       16.75      121.37     38.37 o 
  -5  11   4      673.42      677.56     34.05 o 
  -4  11   4       93.50      133.27     27.42 o 
  -3  11   4        2.67       26.25     12.10 o 
  -2  11   4       48.18       71.69     13.66 o 
  -1  11   4     1367.97     1248.35     38.46 o 
   0  11   4      138.18      146.47     16.20 o 
   1  11   4      936.64      911.38     40.50 o 
   2  11   4      120.98      184.55     18.00 o 
   3  11   4       88.58      117.58     15.30 o 
   4  11   4       41.12       78.27     20.96 o 
   5  11   4     1117.05     1072.48     48.32 o 
  -4  12   4      496.04      554.13     31.44 o 
  -3  12   4     2487.52     2164.47     57.44 o 
  -2  12   4      939.82      924.76     36.71 o 
  -1  12   4      347.30      341.49     23.75 o 
   0  12   4     1221.90     1295.80     50.37 o 
   1  12   4      759.01      798.70     53.53 o 
   2  12   4     1785.91     1726.04     74.08 o 
   3  12   4      568.85      581.87     30.47 o 
   4  12   4        0.87       58.29     17.91 o 
  -3  13   4       20.80       52.72     17.67 o 
  -2  13   4       11.55       69.79     16.93 o 
  -1  13   4     1434.29     1365.04     55.57 o 
   0  13   4      369.78      473.50    104.94 o 
   1  13   4      256.54      370.57     75.36 o 
   2  13   4       25.43      130.26     28.79 o 
   3  13   4      323.19      442.78     42.78 o 
   0  14   4      324.28      388.77     42.95 o 
  -9   0   5     1619.31     1668.75    100.49 o 
  -7   0   5     1219.26     1153.87     47.57 o 
  -5   0   5     6696.78     6373.99     97.40 o 
  -3   0   5     1152.57      976.53     24.36 o 
  -1   0   5    13924.41    15335.18    183.93 o 
   1   0   5    12289.17    13056.13    198.96 o 
   3   0   5      135.72      114.35      9.84 o 
   5   0   5    16861.91    16113.53    263.30 o 
   7   0   5      239.04      253.18     27.70 o 
   9   0   5     2017.57     2240.67    113.19 o 
  -9   1   5      676.45      826.11     47.52 o 
  -8   1   5     1335.33     1159.84     57.61 o 
  -7   1   5     1108.30     1121.04     36.50 o 
  -6   1   5      189.66      242.66     17.98 o 
  -5   1   5      513.45      543.39     15.86 o 
  -4   1   5      350.16      343.80     12.05 o 
  -3   1   5     5930.02     5825.46     58.18 o 
  -2   1   5      227.35      200.87      7.68 o 
  -1   1   5       94.02      111.65      6.71 o 
   0   1   5     3351.78     3474.25     39.33 o 
   1   1   5     1566.98     1624.16     24.55 o 
   2   1   5       77.88       91.90      7.46 o 
   3   1   5     2971.15     2937.11     31.37 o 
   4   1   5     3147.53     3383.12     37.71 o 
   5   1   5       15.93       26.36      7.15 o 
   6   1   5      313.08      303.31     18.65 o 
   7   1   5      133.14      158.32     15.88 o 
   8   1   5       41.38       67.51     14.72 o 
   9   1   5      599.81      746.41     39.84 o 
  -9   2   5      270.62      331.32     45.22 o 
  -8   2   5     1199.31     1140.90     35.21 o 
  -7   2   5      475.55      492.14     22.81 o 
  -6   2   5      166.83      171.79     16.56 o 
  -5   2   5     3132.90     2857.83     44.20 o 
  -4   2   5     1569.36     1528.04     26.10 o 
  -3   2   5      449.54      389.79     11.41 o 
  -2   2   5      257.06      268.29      9.73 o 
  -1   2   5     3365.83     3399.09     33.86 o 
   0   2   5      109.18      115.05      6.84 o 
   1   2   5     4694.68     4454.50     51.33 o 
   2   2   5     1995.92     2010.78     30.82 o 
   3   2   5       22.59       26.34      5.79 o 
   4   2   5       45.03       42.61      6.53 o 
   5   2   5     5750.59     5532.45     78.50 o 
   6   2   5      538.14      523.43     23.64 o 
   7   2   5      298.63      337.56     21.45 o 
   8   2   5      245.40      270.59     24.58 o 
   9   2   5      335.79      409.23     65.66 o 
  -9   3   5        2.08       78.03     25.72 o 
  -8   3   5      508.56      624.46     28.03 o 
  -7   3   5     1874.83     1666.93     40.24 o 
  -6   3   5        6.13       20.61      9.15 o 
  -5   3   5      888.02      947.62     26.38 o 
  -4   3   5      639.63      602.95     16.33 o 
  -3   3   5     5194.56     4972.79     53.92 o 
  -2   3   5     2036.72     2123.96     29.88 o 
  -1   3   5       38.68      140.47      8.96 o 
   0   3   5      231.99      208.68      8.52 o 
   1   3   5     6578.50     7209.38     69.56 o 
   2   3   5     1663.80     1685.23     25.10 o 
   3   3   5    11026.90    11767.88    109.53 o 
   4   3   5      788.90      860.51     19.89 o 
   5   3   5       28.63       48.64      9.14 o 
   6   3   5       19.62       39.80     15.14 o 
   7   3   5     1290.45     1327.57     54.35 o 
   8   3   5      474.27      517.59     47.72 o 
  -8   4   5      111.24      198.04     18.63 o 
  -7   4   5       15.36       61.93     16.48 o 
  -6   4   5       52.09       49.79     10.83 o 
  -5   4   5     1324.52     1119.32     29.58 o 
  -4   4   5     1127.57      916.72     27.36 o 
  -3   4   5       53.81       71.30     10.00 o 
  -2   4   5      723.32      684.13     20.68 o 
  -1   4   5     4019.46     3933.90     42.38 o 
   0   4   5      545.75      430.26     12.02 o 
   1   4   5     3871.63     4344.52     47.97 o 
   2   4   5     1335.58     1353.47     23.61 o 
   3   4   5      677.09      628.56     19.19 o 
   4   4   5     1367.49     1351.03     43.64 o 
   5   4   5     2798.45     2643.38     45.71 o 
   6   4   5     2104.53     2052.62     54.77 o 
   7   4   5      128.22      128.15     18.40 o 
   8   4   5      290.42      288.35     82.35 o 
  -8   5   5     1165.54     1112.15     41.30 o 
  -7   5   5      121.96      155.18     17.14 o 
  -6   5   5      244.82      290.59     20.41 o 
  -5   5   5     1203.25     1164.15     39.45 o 
  -4   5   5      489.55      492.72     22.12 o 
  -3   5   5     5410.45     5213.17     77.25 o 
  -2   5   5      841.60      707.50     22.38 o 
  -1   5   5     6102.19     6790.26     67.40 o 
   0   5   5     1222.84     1455.99     23.30 o 
   1   5   5      113.53      177.95      9.74 o 
   2   5   5     3453.66     3543.82     44.45 o 
   3   5   5     9400.99     9993.86     99.21 o 
   4   5   5       69.60       88.40     11.82 o 
   5   5   5      166.56      204.14     17.33 o 
   6   5   5      424.91      409.75     25.68 o 
   7   5   5     2246.17     2184.02     79.63 o 
   8   5   5      304.85      381.75     51.58 o 
  -8   6   5      606.21      712.36     35.06 o 
  -7   6   5        5.33       23.57     12.30 o 
  -6   6   5      955.48      939.67     33.22 o 
  -5   6   5      323.88      335.51     21.09 o 
  -4   6   5     2908.46     2688.22     68.55 o 
  -3   6   5       57.03       38.46      9.96 o 
  -2   6   5      174.82      178.88     14.01 o 
  -1   6   5     1104.27     1120.94     20.95 o 
   0   6   5     9417.22     9464.15     92.22 o 
   1   6   5      755.36      849.65     19.50 o 
   2   6   5      371.78      328.13     13.56 o 
   3   6   5      104.48      140.53     12.05 o 
   4   6   5     2600.26     2603.82     40.69 o 
   5   6   5       44.46       47.28     11.37 o 
   6   6   5      951.91      918.25     49.22 o 
   7   6   5        7.80       44.50     18.40 o 
   8   6   5      269.54      287.37     33.89 o 
  -8   7   5      384.90      500.47     40.73 o 
  -7   7   5      432.81      449.44     27.98 o 
  -6   7   5      559.95      574.61     28.71 o 
  -5   7   5     1257.89     1133.42     48.92 o 
  -4   7   5      476.34      482.65     23.88 o 
  -3   7   5      604.00      522.81     24.98 o 
  -2   7   5     2856.14     2694.11     51.58 o 
  -1   7   5       25.72       37.05      9.65 o 
   0   7   5      802.94      778.54     19.30 o 
   1   7   5      544.15      560.29     17.21 o 
   2   7   5      906.70      854.76     21.90 o 
   3   7   5     3893.14     3891.72     52.01 o 
   4   7   5     1988.30     1902.07     39.05 o 
   5   7   5        1.02       11.04     10.92 o 
   6   7   5      538.08      607.49     43.22 o 
   7   7   5     1154.81     1030.18     82.27 o 
  -7   8   5      387.86      411.39     27.80 o 
  -6   8   5     1888.93     1727.30     49.34 o 
  -5   8   5      618.60      658.56     33.33 o 
  -4   8   5      179.07      198.68     17.11 o 
  -3   8   5     1211.43     1178.55     35.60 o 
  -2   8   5     1056.73     1071.96     32.46 o 
  -1   8   5     1572.79     1503.37     60.56 o 
   0   8   5     3422.51     3397.52     46.01 o 
   1   8   5      256.18      301.78     13.97 o 
   2   8   5      202.91      230.46     13.08 o 
   3   8   5      599.93      596.27     23.08 o 
   4   8   5     1418.03     1321.34     44.74 o 
   5   8   5       59.64       93.43     16.53 o 
   6   8   5      276.17      289.71     26.13 o 
   7   8   5       21.60       46.79     39.36 o 
  -7   9   5      314.83      369.54     26.54 o 
  -6   9   5      429.74      480.31     40.07 o 
  -5   9   5      358.60      320.55     22.84 o 
  -4   9   5      253.80      246.66     19.50 o 
  -3   9   5      139.34      145.05     15.36 o 
  -2   9   5     2762.07     2506.63     58.20 o 
  -1   9   5      142.31      151.11     15.05 o 
   0   9   5      152.38      180.91     15.47 o 
   1   9   5       34.33       30.94      8.46 o 
   2   9   5     4522.02     4368.45    127.09 o 
   3   9   5      411.13      385.67     20.93 o 
   4   9   5     4260.30     4027.39     74.55 o 
   5   9   5      229.05      225.50     23.91 o 
   6   9   5      625.07      760.35     40.11 o 
  -6  10   5     2520.71     2174.84     59.58 o 
  -5  10   5       53.56       61.30     14.80 o 
  -4  10   5      306.17      304.52     22.10 o 
  -3  10   5      171.37      205.38     24.45 o 
  -2  10   5     1292.40     1215.30     37.42 o 
  -1  10   5      196.61      177.34     16.93 o 
   0  10   5     2148.86     2043.10     57.00 o 
   1  10   5       13.26       22.47      9.83 o 
   2  10   5       14.90       39.93     10.16 o 
   3  10   5       31.68       58.20     12.73 o 
   4  10   5      459.70      559.39     28.62 o 
   5  10   5      408.05      475.59     42.86 o 
   6  10   5      353.19      594.73     92.40 o 
  -5  11   5      464.66      527.55     30.52 o 
  -4  11   5      213.53      246.59     21.44 o 
  -3  11   5      102.33      124.40     17.57 o 
  -2  11   5     2042.50     1922.64     50.02 o 
  -1  11   5     1667.44     1580.79     44.01 o 
   0  11   5        1.10       25.41     12.85 o 
   1  11   5        4.69       35.51     14.21 o 
   2  11   5     2712.71     2599.21     68.33 o 
   3  11   5     1135.47     1144.09     38.60 o 
   4  11   5      535.56      610.05     36.54 o 
   5  11   5      249.85      335.29     29.74 o 
  -4  12   5      345.78      321.13     26.25 o 
  -3  12   5       92.17       90.74     17.07 o 
  -2  12   5      317.71      333.79     27.47 o 
  -1  12   5      546.02      536.96     28.68 o 
   0  12   5      693.61      757.20     41.33 o 
   1  12   5      285.64      288.68     34.82 o 
   2  12   5        3.78       69.13     27.29 o 
   3  12   5      272.56      351.34     28.99 o 
   4  12   5      285.97      382.70     31.14 o 
  -3  13   5      154.34      226.59     29.04 o 
  -2  13   5     1125.71     1090.69     41.85 o 
  -1  13   5     1911.20     1779.21     63.46 o 
   0  13   5       33.29       57.92     40.27 o 
   1  13   5        1.85       -8.96     19.54 o 
   2  13   5      543.73      681.76     58.80 o 
   3  13   5      912.96     1033.86     58.98 o 
  -8   0   6     1245.91     1348.52     88.10 o 
  -6   0   6     9093.06     8706.55    137.92 o 
  -4   0   6       13.19       52.97     17.48 o 
  -2   0   6    11213.97    11602.28    145.77 o 
   0   0   6     3416.56     3204.98     62.02 o 
   2   0   6       16.45       56.00     12.40 o 
   4   0   6     3869.73     3596.54     61.01 o 
   6   0   6     2827.74     2691.84     78.10 o 
   8   0   6     2893.08     2702.86     88.87 o 
  -9   1   6       28.09      102.65     23.87 o 
  -8   1   6      410.30      522.94     41.86 o 
  -7   1   6        0.65       20.07     10.39 o 
  -6   1   6      509.80      533.47     22.87 o 
  -5   1   6      191.87      213.41     11.05 o 
  -4   1   6     5847.59     5956.26     62.82 o 
  -3   1   6      774.12      809.09     17.45 o 
  -2   1   6      571.04      601.84     13.87 o 
  -1   1   6     3258.30     3485.49     41.57 o 
   0   1   6      216.91      182.38      7.48 o 
   1   1   6      172.82      163.60      9.24 o 
   2   1   6      357.19      306.85     11.80 o 
   3   1   6      669.93      729.62     17.87 o 
   4   1   6      244.68      294.23     10.36 o 
   5   1   6       58.50       76.99     11.81 o 
   6   1   6      391.31      377.47     21.39 o 
   7   1   6      596.48      625.44     28.40 o 
   8   1   6      390.35      457.23     27.07 o 
   9   1   6      202.48      370.23     33.82 o 
  -9   2   6      138.11      190.66     34.50 o 
  -8   2   6       77.98      143.68     15.42 o 
  -7   2   6      387.22      390.99     21.24 o 
  -6   2   6     5653.06     5013.88    115.55 o 
  -5   2   6       20.30       16.45      8.92 o 
  -4   2   6      511.59      583.30     15.10 o 
  -3   2   6     3644.27     3750.30     47.66 o 
  -2   2   6     9716.78     9607.65     81.91 o 
  -1   2   6     1361.05     1251.10     18.22 o 
   0   2   6     2352.51     2464.00     29.96 o 
   1   2   6      388.03      341.36     10.57 o 
   2   2   6      462.23      387.92     14.13 o 
   3   2   6     2311.75     2294.69     30.59 o 
   4   2   6     5978.64     6019.06     64.90 o 
   5   2   6      272.12      290.62     21.72 o 
   6   2   6      249.73      238.20     17.94 o 
   7   2   6     1747.45     1685.20     45.36 o 
   8   2   6      470.44      564.01     34.63 o 
  -9   3   6       22.09      130.50     25.42 o 
  -8   3   6      379.52      418.22     24.17 o 
  -7   3   6      996.32      928.00     30.23 o 
  -6   3   6      112.59      145.37     14.37 o 
  -5   3   6      329.23      337.83     17.51 o 
  -4   3   6     5858.86     5839.42     74.32 o 
  -3   3   6      422.48      418.53     12.75 o 
  -2   3   6       23.81       35.14      6.45 o 
  -1   3   6      488.32      552.91     12.63 o 
   0   3   6     2577.16     2490.45     31.12 o 
   1   3   6       35.36       63.74      6.68 o 
   2   3   6     1107.35     1010.25     19.42 o 
   3   3   6      210.58      274.89     14.11 o 
   4   3   6     1698.71     1724.78     31.21 o 
   5   3   6      238.19      275.50     32.11 o 
   6   3   6     2566.20     2525.69     53.76 o 
   7   3   6      607.65      669.25     34.40 o 
   8   3   6      232.02      256.70     25.31 o 
  -8   4   6     1482.46     1410.88     41.65 o 
  -7   4   6     2337.75     2099.55     46.98 o 
  -6   4   6     1374.62     1278.99     48.34 o 
  -5   4   6     3509.54     3324.72     77.75 o 
  -4   4   6       39.08       51.88      9.44 o 
  -3   4   6       14.32       -6.82      6.82 o 
  -2   4   6     4386.26     4508.86     54.39 o 
  -1   4   6     1616.31     1311.77     20.41 o 
   0   4   6      300.53      408.92     12.66 o 
   1   4   6       59.32       76.06      7.71 o 
   2   4   6     1277.03     1261.23     23.03 o 
   3   4   6     3499.83     3353.96     43.46 o 
   4   4   6      493.05      489.55     16.63 o 
   5   4   6      301.63      334.32     17.24 o 
   6   4   6      539.96      555.08     25.27 o 
   7   4   6     1204.52     1160.01     44.11 o 
   8   4   6     1111.41      969.13     57.79 o 
  -8   5   6      834.91      909.66     38.46 o 
  -7   5   6       11.25       32.84     12.21 o 
  -6   5   6       56.29       60.67     11.98 o 
  -5   5   6      691.58      662.98     28.59 o 
  -4   5   6     5230.07     4851.57     76.10 o 
  -3   5   6      678.74      635.26     23.45 o 
  -2   5   6      174.71      172.47     13.43 o 
  -1   5   6       92.30       79.35      7.29 o 
   0   5   6      318.77      280.96     11.19 o 
   1   5   6     1660.93     1515.66     25.63 o 
   2   5   6     2855.66     2869.30     39.27 o 
   3   5   6        6.35       -4.23      6.37 o 
   4   5   6      465.92      569.01     21.51 o 
   5   5   6      444.76      506.72     24.89 o 
   6   5   6     1983.63     1944.16     55.16 o 
   7   5   6      404.30      422.53     50.48 o 
   8   5   6      396.68      499.61    126.36 o 
  -8   6   6      696.54      770.23     35.58 o 
  -7   6   6      365.42      349.11     24.31 o 
  -6   6   6      238.51      254.67     35.57 o 
  -5   6   6       26.23       32.87     11.20 o 
  -4   6   6      789.85      777.17     27.88 o 
  -3   6   6     2825.46     2577.43     50.04 o 
  -2   6   6      884.94      858.77     26.67 o 
  -1   6   6     5753.39     5817.48     70.35 o 
   0   6   6      309.31      399.56     14.40 o 
   1   6   6      618.40      558.63     17.57 o 
   2   6   6      135.84      165.95     10.75 o 
   3   6   6     3131.58     3076.18     43.97 o 
   4   6   6       22.29       32.39      9.60 o 
   5   6   6        3.17        3.95      9.72 o 
   6   6   6        0.12        2.95     16.21 o 
   7   6   6      683.23      670.92     47.48 o 
   8   6   6       97.17      145.81     29.17 o 
  -7   7   6      833.22      818.91     35.60 o 
  -6   7   6        2.13       33.52     16.59 o 
  -5   7   6     3430.17     3091.31     63.09 o 
  -4   7   6     2480.37     2159.45     57.19 o 
  -3   7   6     3611.50     3440.81     71.43 o 
  -2   7   6       21.48       32.25      9.91 o 
  -1   7   6     1046.44      945.59     28.82 o 
   0   7   6     1154.57     1249.63     27.91 o 
   1   7   6     4767.89     4882.01     59.01 o 
   2   7   6      479.20      531.21     17.46 o 
   3   7   6        0.60       24.20      6.90 o 
   4   7   6     1393.58     1368.93     37.68 o 
   5   7   6     1816.59     1849.23     45.58 o 
   6   7   6     1370.84     1345.14    108.65 o 
   7   7   6       11.91       48.22     23.30 o 
  -7   8   6     1335.41     1210.25     43.78 o 
  -6   8   6        0.54       25.89     13.87 o 
  -5   8   6      734.84      712.42     31.19 o 
  -4   8   6      202.97      210.55     17.39 o 
  -3   8   6       25.25       35.26     11.57 o 
  -2   8   6      206.93      216.45     17.45 o 
  -1   8   6     2709.67     2483.02     50.53 o 
   0   8   6        2.16        5.23      7.34 o 
   1   8   6      173.49      191.09     12.72 o 
   2   8   6      810.78      811.39     22.52 o 
   3   8   6      397.69      468.60     21.21 o 
   4   8   6      355.75      387.14     26.05 o 
   5   8   6      560.57      632.54     51.11 o 
   6   8   6      372.84      408.80     39.78 o 
   7   8   6        7.43       41.51     28.83 o 
  -7   9   6      160.28      251.76     30.83 o 
  -6   9   6       90.62      103.19     17.23 o 
  -5   9   6     2995.52     2445.24     58.69 o 
  -4   9   6       23.50       38.77     10.31 o 
  -3   9   6     1567.74     1413.37     40.02 o 
  -2   9   6      263.06      244.70     18.96 o 
  -1   9   6     1972.27     1842.64     44.68 o 
   0   9   6       23.86       15.01      8.84 o 
   1   9   6     4661.63     4424.02     58.74 o 
   2   9   6      412.47      414.73     17.75 o 
   3   9   6      156.42      167.77     15.20 o 
   4   9   6       11.99       29.44     12.35 o 
   5   9   6     3454.81     3195.49     80.18 o 
   6   9   6      184.69      189.49     33.18 o 
  -6  10   6        0.66       13.39     17.94 o 
  -5  10   6      309.18      330.10     24.42 o 
  -4  10   6      117.93      112.09     16.22 o 
  -3  10   6      560.62      505.25     26.76 o 
  -2  10   6      127.06      132.20     15.70 o 
  -1  10   6      115.78      149.78     16.00 o 
   0  10   6      445.66      430.35     23.46 o 
   1  10   6      474.40      490.03     31.28 o 
   2  10   6      645.82      660.48     25.85 o 
   3  10   6      738.12      740.82     31.31 o 
   4  10   6      162.60      173.06     27.13 o 
   5  10   6      199.44      260.94     30.66 o 
   6  10   6      243.89      361.23     92.76 o 
  -5  11   6      664.98      681.36     34.74 o 
  -4  11   6      118.32      124.64     18.08 o 
  -3  11   6     1073.65     1018.00     37.50 o 
  -2  11   6       21.88       57.32     13.43 o 
  -1  11   6      291.02      313.35     21.48 o 
   0  11   6     1728.50     1582.47     54.32 o 
   1  11   6     2826.01     2810.27     74.08 o 
   2  11   6      560.99      621.65     44.35 o 
   3  11   6        1.52       65.21     13.10 o 
   4  11   6     1251.85     1256.07     50.09 o 
   5  11   6     1458.75     1400.93     55.10 o 
  -4  12   6      134.83      185.64     21.88 o 
  -3  12   6      891.91      839.24     37.80 o 
  -2  12   6       40.22       69.37     14.98 o 
  -1  12   6      669.79      689.76     31.88 o 
   0  12   6       42.57       79.27     18.91 o 
   1  12   6       33.33       80.91     23.58 o 
   2  12   6      416.90      444.07     41.80 o 
   3  12   6      838.55     1015.38     57.06 o 
   4  12   6       49.78      164.88     28.15 o 
  -3  13   6      101.28      141.18     26.84 o 
  -2  13   6      381.45      432.20     29.53 o 
  -1  13   6       12.38       51.82     19.12 o 
   0  13   6     1889.27     1832.15    112.63 o 
   1  13   6      545.81      566.57     92.17 o 
   2  13   6     1199.71     1289.10     65.95 o 
  -9   0   7     1757.54     2028.50    114.05 o 
  -7   0   7      218.00      190.25     37.07 o 
  -5   0   7     5077.99     4868.57     91.71 o 
  -3   0   7     5157.94     4956.03     74.73 o 
  -1   0   7     6663.52     6548.85     90.57 o 
   1   0   7     4921.49     4777.62     91.32 o 
   3   0   7       57.07       78.07     14.21 o 
   5   0   7     4564.95     4226.54    135.19 o 
   7   0   7       78.00      110.21     21.11 o 
  -9   1   7        0.57       71.81     57.62 o 
  -8   1   7        9.43       71.94     27.61 o 
  -7   1   7       57.60       88.43     13.35 o 
  -6   1   7       27.28       55.61     10.75 o 
  -5   1   7     1527.87     1480.10     28.54 o 
  -4   1   7      532.95      567.74     15.24 o 
  -3   1   7       10.59       13.72      5.06 o 
  -2   1   7       29.30       47.95      5.99 o 
  -1   1   7    18858.71    20129.04    187.81 o 
   0   1   7     1871.08     1969.54     24.25 o 
   1   1   7     2980.76     3139.25     40.95 o 
   2   1   7     2948.71     3191.48     41.97 o 
   3   1   7     3588.83     3450.02     46.01 o 
   4   1   7      140.21      193.49     15.18 o 
   5   1   7     8210.81     7849.53    126.08 o 
   6   1   7      238.79      246.71     18.74 o 
   7   1   7      244.91      258.14     20.16 o 
   8   1   7       88.45      145.16     18.95 o 
  -9   2   7     1569.27     1517.71     73.19 o 
  -8   2   7      955.27      937.58     63.56 o 
  -7   2   7      515.77      574.28     28.54 o 
  -6   2   7      103.09      124.79     15.58 o 
  -5   2   7     2050.69     1772.91     72.30 o 
  -4   2   7     2245.70     2154.09     31.12 o 
  -3   2   7     8351.78     8121.81     73.87 o 
  -2   2   7      468.55      471.59     12.05 o 
  -1   2   7     2684.61     2754.75     31.33 o 
   0   2   7      116.29       94.49      7.20 o 
   1   2   7    15799.22    16275.11    175.76 o 
   2   2   7     2724.69     2834.70     40.46 o 
   3   2   7     4200.65     4352.34     56.16 o 
   4   2   7       31.64       23.24      9.34 o 
   5   2   7     2966.41     2896.51     65.35 o 
   6   2   7      425.55      444.79     23.94 o 
   7   2   7     1064.12     1051.59     36.45 o 
   8   2   7        0.18       40.60     24.21 o 
  -8   3   7        4.87       18.64     12.02 o 
  -7   3   7     1345.32     1309.95     36.23 o 
  -6   3   7       52.35       59.22     11.21 o 
  -5   3   7     1043.72     1016.02     28.42 o 
  -4   3   7      396.73      366.54     17.95 o 
  -3   3   7     1003.16      909.28     19.58 o 
  -2   3   7      845.33      914.91     20.41 o 
  -1   3   7     3138.95     2763.59     40.00 o 
   0   3   7     1707.57     1819.18     26.07 o 
   1   3   7       38.22       56.04      6.78 o 
   2   3   7        5.49       12.71      5.69 o 
   3   3   7     2041.34     1947.26     29.71 o 
   4   3   7     1171.46     1115.27     27.04 o 
   5   3   7     2257.94     2116.43     53.32 o 
   6   3   7     2462.35     2253.75     60.61 o 
   7   3   7      593.57      606.17     29.68 o 
   8   3   7       61.66      109.45     20.25 o 
  -8   4   7     3106.64     2807.62     60.15 o 
  -7   4   7       29.48       31.89     11.52 o 
  -6   4   7        5.04       23.26      9.62 o 
  -5   4   7       69.60       51.40     10.47 o 
  -4   4   7     4711.36     4268.38     62.13 o 
  -3   4   7     2166.59     2030.18     41.22 o 
  -2   4   7      482.41      440.79     15.19 o 
  -1   4   7      650.64      775.01     16.05 o 
   0   4   7     2336.65     2315.40     31.62 o 
   1   4   7     1645.97     1571.36     25.87 o 
   2   4   7     2612.02     2706.61     37.24 o 
   3   4   7     1889.73     1814.18     30.30 o 
   4   4   7      419.54      456.66     19.08 o 
   5   4   7      101.93      132.17     19.48 o 
   6   4   7      399.05      390.68     24.86 o 
   7   4   7     1736.35     1711.62     55.25 o 
   8   4   7       81.36      117.79     27.71 o 
  -8   5   7       46.34      111.36     18.40 o 
  -7   5   7     1815.06     1755.45     49.00 o 
  -6   5   7      729.02      722.24     28.78 o 
  -5   5   7       61.20       76.92     12.59 o 
  -4   5   7      708.60      654.77     33.59 o 
  -3   5   7    10664.19    10803.92    134.48 o 
  -2   5   7      138.22       89.61     11.09 o 
  -1   5   7     3864.40     3922.29     45.32 o 
   0   5   7     1474.04     1463.46     24.74 o 
   1   5   7      999.40     1153.91     22.97 o 
   2   5   7        2.60        8.85      6.51 o 
   3   5   7     2036.72     2015.66     34.11 o 
   4   5   7     1190.34     1159.89     29.60 o 
   5   5   7      452.26      460.32     24.28 o 
   6   5   7      232.14      271.00     27.24 o 
   7   5   7       49.84       76.96     23.21 o 
   8   5   7      445.15      513.78     45.55 o 
  -8   6   7      319.48      406.36     27.51 o 
  -7   6   7      245.34      281.96     22.46 o 
  -6   6   7      232.06      283.32     20.69 o 
  -5   6   7        1.81       23.51      9.80 o 
  -4   6   7     1776.70     1597.19     40.47 o 
  -3   6   7     1058.60      993.53     36.24 o 
  -2   6   7      172.07      196.20     15.04 o 
  -1   6   7      116.81      170.81     12.11 o 
   0   6   7     2007.06     1896.57     30.34 o 
   1   6   7     1054.52     1025.83     22.69 o 
   2   6   7     1104.54     1085.59     23.90 o 
   3   6   7     2304.79     2199.99     44.52 o 
   4   6   7      101.67      100.46     11.98 o 
   5   6   7        1.56       12.13     10.77 o 
   6   6   7      460.06      519.27     31.45 o 
   7   6   7     2738.50     2563.78     93.53 o 
  -7   7   7      879.17      860.15     37.54 o 
  -6   7   7     1745.04     1602.40     46.31 o 
  -5   7   7       44.85       72.12     12.42 o 
  -4   7   7        7.25        7.10     10.10 o 
  -3   7   7     1509.73     1340.98     36.93 o 
  -2   7   7     3660.24     3135.66    173.28 o 
  -1   7   7      343.15      358.79     19.84 o 
   0   7   7     4211.42     4213.27     52.90 o 
   1   7   7      546.02      586.49     26.74 o 
   2   7   7      722.06      723.09     20.61 o 
   3   7   7      267.10      364.42     16.30 o 
   4   7   7     3261.36     3026.31    149.67 o 
   5   7   7       12.24       19.25     12.52 o 
   6   7   7       48.64       64.53     21.62 o 
   7   7   7      502.71      585.88     66.25 o 
  -7   8   7      220.88      278.02     24.49 o 
  -6   8   7        5.54       30.44     15.52 o 
  -5   8   7      391.11      367.11     23.82 o 
  -4   8   7      788.05      727.65     53.93 o 
  -3   8   7       68.09       55.96     12.41 o 
  -2   8   7     1119.46      985.91     32.19 o 
  -1   8   7       30.39       18.76      9.71 o 
   0   8   7     1104.37     1049.67     32.08 o 
   1   8   7        1.55       16.49      6.97 o 
   2   8   7     1658.22     1810.50     34.38 o 
   3   8   7      745.97      725.00     28.55 o 
   4   8   7       12.59       22.38     10.46 o 
   5   8   7        0.14       26.23     20.48 o 
   6   8   7     1294.95     1233.70     76.43 o 
   7   8   7      238.35      267.17     37.32 o 
  -6   9   7     2220.08     1872.29     53.84 o 
  -5   9   7      129.59      157.14     18.06 o 
  -4   9   7      144.70      132.26     16.90 o 
  -3   9   7        2.64       20.76      9.70 o 
  -2   9   7     2961.06     2689.00     57.01 o 
  -1   9   7       21.34       36.12     11.43 o 
   0   9   7      230.58      279.32     19.62 o 
   1   9   7      179.97      183.96     13.68 o 
   2   9   7     3541.31     3340.89     77.73 o 
   3   9   7      132.15      160.54     15.07 o 
   4   9   7     1759.32     1693.27     67.78 o 
   5   9   7      412.70      497.87     31.93 o 
   6   9   7      469.19      529.92     47.18 o 
  -6  10   7       73.60       71.92     17.01 o 
  -5  10   7        6.42       33.02     13.83 o 
  -4  10   7       71.36       82.76     19.55 o 
  -3  10   7      450.06      382.37     23.94 o 
  -2  10   7      536.61      592.56     27.87 o 
  -1  10   7      603.38      577.91     27.58 o 
   0  10   7      454.73      440.81     24.21 o 
   1  10   7      256.73      289.27     20.33 o 
   2  10   7     2928.67     2733.92     59.56 o 
   3  10   7      108.05      175.07     20.43 o 
   4  10   7       48.35       79.25     29.96 o 
   5  10   7       10.26       74.18     32.88 o 
  -5  11   7      444.14      443.58     29.97 o 
  -4  11   7        0.57       22.57     13.33 o 
  -3  11   7      474.28      487.95     28.10 o 
  -2  11   7     1619.73     1594.23     46.34 o 
  -1  11   7      106.32      185.06     17.72 o 
   0  11   7      662.14      723.08     30.51 o 
   1  11   7      279.27      387.74     37.89 o 
   2  11   7      850.16      965.04     42.14 o 
   3  11   7     1068.02     1071.69     54.66 o 
   4  11   7      684.91      780.69     41.59 o 
   5  11   7       58.26      205.93     73.04 o 
  -4  12   7      479.87      474.67     35.28 o 
  -3  12   7       41.31       50.28     15.78 o 
  -2  12   7      317.14      392.27     26.38 o 
  -1  12   7      126.75      165.11     18.63 o 
   0  12   7       77.31      125.79     20.86 o 
   1  12   7      126.89      193.36     23.31 o 
   2  12   7     1436.47     1642.44     71.92 o 
   3  12   7        8.21      114.37     39.28 o 
   4  12   7        0.33       19.25     36.52 o 
  -2  13   7      930.70      900.37     48.94 o 
  -1  13   7     1144.45     1189.34     54.08 o 
   0  13   7      432.11      533.34     37.80 o 
   1  13   7       78.22      151.68     37.35 o 
   2  13   7      182.46      282.65     35.16 o 
  -8   0   8      428.38      460.79     56.71 o 
  -6   0   8     5108.23     4693.22     83.93 o 
  -4   0   8     2151.53     2227.78     61.97 o 
  -2   0   8     4257.56     3883.43    116.45 o 
   0   0   8    14413.82    16070.51    198.96 o 
   2   0   8       67.84      179.27     37.11 o 
   4   0   8     2633.10     2495.59     69.31 o 
   6   0   8       16.43       27.31     22.56 o 
   8   0   8      774.87      800.09     50.83 o 
  -8   1   8      931.09     1020.25     56.10 o 
  -7   1   8       75.15       88.49     15.44 o 
  -6   1   8     1004.57      986.06     30.74 o 
  -5   1   8       12.78       37.77      7.30 o 
  -4   1   8     2521.45     2488.00     42.67 o 
  -3   1   8     2793.94     2848.19     45.75 o 
  -2   1   8    14077.59    15058.88    133.75 o 
  -1   1   8      228.63      245.44     11.46 o 
   0   1   8     2973.57     3105.30     34.14 o 
   1   1   8     1528.19     1535.89     22.42 o 
   2   1   8     6454.95     6535.85     86.53 o 
   3   1   8       54.76       54.98      9.95 o 
   4   1   8      612.47      614.78     23.69 o 
   5   1   8      777.90      693.41     26.65 o 
   6   1   8     5894.02     5410.04     90.11 o 
   7   1   8     1329.35     1260.03     40.20 o 
   8   1   8     1645.62     1523.96     54.19 o 
  -8   2   8      431.02      432.63     34.83 o 
  -7   2   8      570.42      592.39     25.96 o 
  -6   2   8     2483.21     2278.05     55.84 o 
  -5   2   8       19.92       20.80      9.12 o 
  -4   2   8      528.12      553.77     19.22 o 
  -3   2   8     1026.12      984.36     20.11 o 
  -2   2   8     2920.79     2983.23     34.88 o 
  -1   2   8       44.69       59.27      6.63 o 
   0   2   8     1130.45      989.56     18.74 o 
   1   2   8        0.21        3.87      4.50 o 
   2   2   8     2789.17     2955.24     42.54 o 
   3   2   8        2.86       -2.35      6.62 o 
   4   2   8     4396.05     4465.80     71.62 o 
   5   2   8      154.67      161.18     18.82 o 
   6   2   8      354.19      372.94     22.51 o 
   7   2   8      304.53      358.52     23.69 o 
   8   2   8      778.03      842.20     56.37 o 
  -8   3   8     1616.67     1418.53     41.30 o 
  -7   3   8     1922.29     1757.34     43.14 o 
  -6   3   8      558.55      567.15     23.73 o 
  -5   3   8     1803.54     1688.21     37.27 o 
  -4   3   8      303.60      291.56     16.93 o 
  -3   3   8     5281.30     5278.80     67.92 o 
  -2   3   8     3329.40     3219.81     36.40 o 
  -1   3   8     3248.76     3255.46     39.38 o 
   0   3   8      354.82      319.89     11.61 o 
   1   3   8     3576.09     3552.52     42.71 o 
   2   3   8     1408.58     1251.31     22.21 o 
   3   3   8     3168.35     3129.38     54.93 o 
   4   3   8      124.74      137.27     14.18 o 
   5   3   8       91.72      124.13     14.71 o 
   6   3   8     1428.29     1352.79     40.10 o 
   7   3   8      922.85      945.73     35.85 o 
   8   3   8      103.71      173.92     23.63 o 
  -8   4   8       22.85       60.71     15.32 o 
  -7   4   8     2863.44     2662.35     55.11 o 
  -6   4   8      317.07      325.37     19.19 o 
  -5   4   8     1936.23     1919.12     46.33 o 
  -4   4   8     2919.42     2598.56     62.02 o 
  -3   4   8     1078.62     1090.43     30.34 o 
  -2   4   8      359.19      338.46     14.38 o 
  -1   4   8     1946.87     1918.11     28.18 o 
   0   4   8     1075.39      982.11     23.75 o 
   1   4   8        1.29       -5.25      5.39 o 
   2   4   8       70.69       64.71      7.90 o 
   3   4   8     1948.71     1922.52     36.96 o 
   4   4   8      496.12      511.90     27.08 o 
   5   4   8       29.23       39.32     11.32 o 
   6   4   8       94.69      116.12     15.69 o 
   7   4   8      800.52      807.54     39.02 o 
   8   4   8     1707.37     1615.43     75.05 o 
  -8   5   8      470.88      583.21     32.17 o 
  -7   5   8     1295.38     1266.53     41.75 o 
  -6   5   8      148.39      183.32     16.70 o 
  -5   5   8        3.06        9.66     13.37 o 
  -4   5   8      878.43      791.56     28.05 o 
  -3   5   8     3527.58     3110.59    107.04 o 
  -2   5   8      521.28      517.89     21.34 o 
  -1   5   8     1275.80     1274.81     24.21 o 
   0   5   8     1597.52     1496.37     25.98 o 
   1   5   8     2597.20     2565.76     37.02 o 
   2   5   8      614.96      647.14     18.75 o 
   3   5   8     2634.58     2591.62     45.10 o 
   4   5   8      572.12      622.05     22.67 o 
   5   5   8      262.56      266.78     19.10 o 
   6   5   8     1396.03     1280.22     46.75 o 
   7   5   8     1403.07     1334.43     49.98 o 
   8   5   8        3.08       25.83     38.77 o 
  -8   6   8      408.77      464.15     44.97 o 
  -7   6   8       27.95       76.35     15.62 o 
  -6   6   8      253.91      271.49     20.81 o 
  -5   6   8     1048.75      994.82     33.42 o 
  -4   6   8     2094.52     1839.05     52.90 o 
  -3   6   8      106.54       97.56     13.08 o 
  -2   6   8       42.21       31.36      9.82 o 
  -1   6   8     1848.13     1696.98     38.79 o 
   0   6   8      996.46      971.67     21.50 o 
   1   6   8     1950.54     1921.80     32.24 o 
   2   6   8        7.44       17.21      7.48 o 
   3   6   8      205.21      241.30     15.70 o 
   4   6   8      846.19      930.71     44.31 o 
   5   6   8     2647.84     2538.23     64.99 o 
   6   6   8      497.23      494.43     31.07 o 
   7   6   8      680.16      641.39     51.03 o 
  -7   7   8      102.53      126.38     19.01 o 
  -6   7   8      199.35      194.42     19.66 o 
  -5   7   8     2258.89     1923.38     48.85 o 
  -4   7   8       47.15       39.28     10.86 o 
  -3   7   8      973.54      934.56     31.34 o 
  -2   7   8      178.29      200.18     16.63 o 
  -1   7   8        0.92        1.85      8.44 o 
   0   7   8      392.41      445.02     18.84 o 
   1   7   8     1089.84     1147.75     25.46 o 
   2   7   8      760.50      761.92     21.47 o 
   3   7   8     1151.31     1023.48     33.38 o 
   4   7   8      603.61      638.84     24.14 o 
   5   7   8      253.69      308.29     32.30 o 
   6   7   8       57.37      120.34     25.53 o 
   7   7   8     1200.84     1153.22     63.43 o 
  -7   8   8      243.00      299.39     25.01 o 
  -6   8   8        0.28       23.47     12.17 o 
  -5   8   8     2582.45     2216.45     57.15 o 
  -4   8   8      532.73      526.25     26.35 o 
  -3   8   8       43.79       52.39     11.64 o 
  -2   8   8        9.66        8.72      9.30 o 
  -1   8   8     6168.55     5400.45    255.02 o 
   0   8   8       62.13       86.52     12.68 o 
   1   8   8     2145.03     2051.30     36.87 o 
   2   8   8      582.85      554.13     21.02 o 
   3   8   8     2162.26     2119.34     42.78 o 
   4   8   8      839.93      768.30     30.22 o 
   5   8   8     3417.65     3195.22     96.38 o 
   6   8   8       13.25       40.78     31.79 o 
   7   8   8      391.35      459.54     45.67 o 
  -6   9   8       37.35       74.76     19.55 o 
  -5   9   8      926.34      860.91     36.22 o 
  -4   9   8      326.94      288.97     21.95 o 
  -3   9   8      483.87      511.61     25.74 o 
  -2   9   8       12.37       33.07     10.59 o 
  -1   9   8       41.93       61.58     12.74 o 
   0   9   8       87.61      130.39     15.22 o 
   1   9   8      736.52      801.01     33.71 o 
   2   9   8      395.92      477.12     20.92 o 
   3   9   8      313.50      325.85     22.57 o 
   4   9   8       27.38       70.93     13.10 o 
   5   9   8      155.66      205.93     31.55 o 
   6   9   8       25.05       75.17     32.58 o 
  -6  10   8       69.22      106.67     20.28 o 
  -5  10   8     1204.98     1101.73     41.99 o 
  -4  10   8       64.79       79.73     15.73 o 
  -3  10   8      458.70      503.06     27.72 o 
  -2  10   8      427.08      420.23     24.12 o 
  -1  10   8      981.15      995.05     40.86 o 
   0  10   8       11.23       28.40     10.94 o 
   1  10   8      840.09      909.74     33.02 o 
   2  10   8      222.13      225.83     23.47 o 
   3  10   8     1044.55     1113.91     37.49 o 
   4  10   8      155.15      219.78     32.36 o 
   5  10   8     1915.22     1807.13     78.06 o 
  -5  11   8      379.20      457.55     36.83 o 
  -4  11   8      180.14      215.97     22.05 o 
  -3  11   8      675.00      687.04     33.19 o 
  -2  11   8      188.92      172.74     19.01 o 
  -1  11   8      106.71      149.51     16.91 o 
   0  11   8       17.12       48.64     11.89 o 
   1  11   8      816.45      946.81     42.88 o 
   2  11   8      105.01      157.77     19.98 o 
   3  11   8       30.86       87.16     22.19 o 
   4  11   8        4.32       51.49     22.17 o 
  -4  12   8     1119.95     1127.53     43.89 o 
  -3  12   8       96.40      121.15     19.09 o 
  -2  12   8       18.35       66.20     15.85 o 
  -1  12   8      434.43      511.91     38.00 o 
   0  12   8     1641.69     1571.60     57.90 o 
   1  12   8      231.01      293.45     27.78 o 
   2  12   8      136.82      219.27     45.20 o 
   3  12   8      312.88      446.35     59.16 o 
  -2  13   8       25.27       63.10     26.61 o 
  -1  13   8       30.57      112.83     25.61 o 
   0  13   8     1102.56     1240.36     58.71 o 
   1  13   8      600.84      696.54     52.73 o 
  -7   0   9      184.30      175.10     37.62 o 
  -5   0   9     1548.91     1600.18     41.08 o 
  -3   0   9     2446.44     2452.78     48.33 o 
  -1   0   9     4880.53     5449.13     82.24 o 
   1   0   9       89.73       45.32      8.72 o 
   3   0   9     1352.92     1099.09     43.47 o 
   5   0   9     1005.13      932.55     70.12 o 
   7   0   9      717.33      764.19     47.40 o 
  -8   1   9        6.62       42.72     20.68 o 
  -7   1   9      318.77      369.06     35.61 o 
  -6   1   9      416.18      460.95     22.43 o 
  -5   1   9     7447.47     6988.92     92.78 o 
  -4   1   9      411.90      444.60     16.09 o 
  -3   1   9      349.78      324.02     12.33 o 
  -2   1   9     1969.56     2197.91     31.23 o 
  -1   1   9    26711.36    28473.01    222.42 o 
   0   1   9     2984.29     3323.93     36.98 o 
   1   1   9     2186.87     2026.24     27.92 o 
   2   1   9       88.29      135.46     10.12 o 
   3   1   9     2768.98     2717.22     50.81 o 
   4   1   9      348.11      304.27     18.82 o 
   5   1   9     3598.86     3360.46     63.76 o 
   6   1   9      158.77      167.13     17.06 o 
   7   1   9        0.45       17.62     11.22 o 
   8   1   9       60.53      106.66     18.22 o 
  -8   2   9      243.70      311.69     31.20 o 
  -7   2   9      441.45      493.25     24.22 o 
  -6   2   9      327.23      362.58     23.73 o 
  -5   2   9     1250.01     1222.88     37.94 o 
  -4   2   9      719.67      697.73     29.90 o 
  -3   2   9     3083.40     2826.56     37.92 o 
  -2   2   9      572.30      565.51     14.69 o 
  -1   2   9        9.67        7.02      5.48 o 
   0   2   9      153.67      175.95      9.61 o 
   1   2   9     5606.39     6222.94     64.47 o 
   2   2   9     1695.05     1833.98     32.70 o 
   3   2   9      872.45      810.67     36.50 o 
   4   2   9      129.53      117.93     14.03 o 
   5   2   9      210.85      202.66     17.49 o 
   6   2   9       95.99      103.72     14.86 o 
   7   2   9       31.59       39.63     13.50 o 
   8   2   9      284.61      343.48     28.70 o 
  -8   3   9      272.86      285.08     27.68 o 
  -7   3   9      719.55      777.31     29.20 o 
  -6   3   9      479.73      517.53     23.27 o 
  -5   3   9     2341.60     2122.75     61.55 o 
  -4   3   9     2655.69     2376.67     43.43 o 
  -3   3   9      672.64      679.45     19.02 o 
  -2   3   9      988.88      979.86     18.65 o 
  -1   3   9     7436.99     7384.85     74.73 o 
   0   3   9     3698.23     3745.60     45.03 o 
   1   3   9     4077.21     4038.06     47.50 o 
   2   3   9        1.59       10.23      5.06 o 
   3   3   9       11.33        4.88      8.81 o 
   4   3   9     3412.23     3253.94    110.25 o 
   5   3   9      365.18      374.34     25.25 o 
   6   3   9     1092.34     1049.71     36.16 o 
   7   3   9       69.03      115.91     17.26 o 
   8   3   9      681.95      765.74     54.39 o 
  -8   4   9      791.48      762.18     32.82 o 
  -7   4   9     1053.89     1026.40     33.70 o 
  -6   4   9       36.25       55.38     11.42 o 
  -5   4   9      117.57      126.44     13.57 o 
  -4   4   9      257.19      260.73     22.97 o 
  -3   4   9     7616.79     7417.79    100.95 o 
  -2   4   9      340.40      360.73     15.75 o 
  -1   4   9     4027.79     3973.99     47.21 o 
   0   4   9      130.53      168.83      9.94 o 
   1   4   9     5629.45     5458.93     61.16 o 
   2   4   9     2016.25     1971.27     31.47 o 
   3   4   9     3340.23     3316.31     52.16 o 
   4   4   9     1251.18     1137.66     53.10 o 
   5   4   9       23.80       34.50     11.67 o 
   6   4   9       29.67       56.14     12.74 o 
   7   4   9     2425.74     2309.03     67.77 o 
   8   4   9      506.08      581.55     35.86 o 
  -8   5   9      293.67      358.32     30.14 o 
  -7   5   9      656.54      769.99     33.82 o 
  -6   5   9     1594.79     1543.35     43.44 o 
  -5   5   9      415.84      411.46     23.62 o 
  -4   5   9     4428.20     3962.03     79.48 o 
  -3   5   9       67.50       81.84     12.27 o 
  -2   5   9      403.56      394.37     20.00 o 
  -1   5   9      331.95      352.14     13.30 o 
   0   5   9     8685.68     8769.02     88.70 o 
   1   5   9      635.10      597.43     17.66 o 
   2   5   9     1053.08     1074.96     23.98 o 
   3   5   9      239.52      239.02     15.58 o 
   4   5   9     2530.20     2412.72     52.41 o 
   5   5   9     1709.38     1676.43     44.97 o 
   6   5   9      690.19      714.09     36.81 o 
   7   5   9     1021.02     1049.05     46.34 o 
  -7   6   9      183.73      249.95     22.15 o 
  -6   6   9      580.10      589.20     32.51 o 
  -5   6   9       26.74       52.16     11.70 o 
  -4   6   9     1117.27     1116.09     51.40 o 
  -3   6   9     4346.11     3919.70     68.31 o 
  -2   6   9     3449.79     3184.28     67.32 o 
  -1   6   9      922.96      883.58     28.48 o 
   0   6   9       13.36       19.95      7.08 o 
   1   6   9     4623.98     4610.41     57.32 o 
   2   6   9     2931.17     2885.51     46.50 o 
   3   6   9      818.33      840.05     34.39 o 
   4   6   9     1386.41     1281.50     37.76 o 
   5   6   9      586.64      626.92     29.29 o 
   6   6   9      472.21      520.78     32.53 o 
   7   6   9     1801.27     1641.55     74.84 o 
  -7   7   9      398.34      447.89     28.75 o 
  -6   7   9     1152.50     1050.15     38.64 o 
  -5   7   9      182.04      142.95     16.56 o 
  -4   7   9      445.61      438.80     23.85 o 
  -3   7   9        3.59        2.56      9.22 o 
  -2   7   9      748.07      696.42     27.62 o 
  -1   7   9       46.47       42.14     11.17 o 
   0   7   9     3684.53     3531.88    104.15 o 
   1   7   9      118.71      128.29     10.74 o 
   2   7   9       60.52       86.37      9.59 o 
   3   7   9      514.13      557.26     22.58 o 
   4   7   9     2612.75     2498.24     55.10 o 
   5   7   9      309.55      365.61     45.41 o 
   6   7   9      698.23      694.21     49.11 o 
   7   7   9        0.29       42.27     44.68 o 
  -7   8   9      132.71      212.59     34.95 o 
  -6   8   9     1214.76     1104.06     40.93 o 
  -5   8   9        0.48       21.45     11.57 o 
  -4   8   9     1109.99      963.11     34.08 o 
  -3   8   9      224.54      260.71     18.89 o 
  -2   8   9     3752.44     3544.86     77.22 o 
  -1   8   9        8.20       19.62     10.82 o 
   0   8   9       36.90       51.72     12.30 o 
   1   8   9      623.15      602.15     24.98 o 
   2   8   9     2230.48     2256.12     53.49 o 
   3   8   9       18.41       39.20     11.62 o 
   4   8   9      401.25      428.27     28.22 o 
   5   8   9       15.34       48.39     14.24 o 
   6   8   9     1286.25     1270.70     65.03 o 
  -6   9   9      419.69      487.47     30.51 o 
  -5   9   9        0.32        9.73     15.97 o 
  -4   9   9      136.87      148.03     17.30 o 
  -3   9   9        0.51        9.15      9.10 o 
  -2   9   9       55.67       53.32     12.07 o 
  -1   9   9       87.16      109.09     15.18 o 
   0   9   9      394.55      449.01     24.15 o 
   1   9   9      445.08      405.43     23.17 o 
   2   9   9      670.89      684.76     23.39 o 
   3   9   9        0.32       42.29     14.55 o 
   4   9   9      193.81      261.97     31.28 o 
   5   9   9      116.68      120.99     39.36 o 
  -5  10   9       60.71       72.80     16.16 o 
  -4  10   9      940.19      861.46     36.16 o 
  -3  10   9      438.88      446.44     26.36 o 
  -2  10   9     2657.30     2537.80     58.91 o 
  -1  10   9       14.47       18.16     12.03 o 
   0  10   9      310.45      322.79     21.80 o 
   1  10   9      415.53      432.35     24.41 o 
   2  10   9     3979.72     3834.89    110.76 o 
   3  10   9      390.15      431.92     28.93 o 
   4  10   9      311.75      440.70     50.05 o 
   5  10   9      248.36      352.42     38.13 o 
  -4  11   9       32.34       79.26     17.52 o 
  -3  11   9       14.16       67.57     22.63 o 
  -2  11   9      537.80      604.01     30.70 o 
  -1  11   9      443.50      404.56     25.68 o 
   0  11   9      468.89      451.09     25.98 o 
   1  11   9       21.76       79.58     16.17 o 
   2  11   9      146.98      187.40     29.11 o 
   3  11   9       30.47      102.06     35.65 o 
   4  11   9      104.61      200.50     27.61 o 
  -3  12   9      808.40      786.16     37.40 o 
  -2  12   9     1166.90     1047.40     41.11 o 
  -1  12   9      305.19      360.58     25.81 o 
   0  12   9        0.82       46.50     14.49 o 
   1  12   9      360.53      472.74     74.88 o 
   2  12   9     1521.77     1600.92    108.61 o 
   3  12   9      862.69      934.82     82.82 o 
  -1  13   9       22.69       99.61     19.10 o 
   0  13   9      387.88      527.71     37.18 o 
   1  13   9       38.35      162.40     68.38 o 
  -8   0  10       78.33      138.19     37.62 o 
  -6   0  10      986.27      851.85     64.13 o 
  -4   0  10       20.59       62.57     15.34 o 
  -2   0  10      343.55      416.03     21.61 o 
   0   0  10    12167.30    13154.59    215.21 o 
   2   0  10      173.58      132.50     18.34 o 
   4   0  10     3176.91     2676.14    172.14 o 
   6   0  10     3570.87     3299.97     94.93 o 
   8   0  10       37.85       62.12     44.17 o 
  -8   1  10     1360.76     1300.31     65.70 o 
  -7   1  10       92.42      118.63     23.97 o 
  -6   1  10     1006.92      974.74     31.16 o 
  -5   1  10       15.89       23.53     16.70 o 
  -4   1  10     1872.97     1874.31     30.95 o 
  -3   1  10     1188.25     1177.77     23.15 o 
  -2   1  10     4380.18     4130.55     52.02 o 
  -1   1  10        4.03       11.16      5.78 o 
   0   1  10     1259.86     1458.54     22.65 o 
   1   1  10       25.92       14.56      7.33 o 
   2   1  10     4942.96     4719.85     71.94 o 
   3   1  10      183.29      218.61     16.45 o 
   4   1  10      247.38      235.75     17.89 o 
   5   1  10      466.82      458.90     24.67 o 
   6   1  10      626.63      627.42     29.28 o 
   7   1  10      169.21      174.68     19.65 o 
   8   1  10     1326.38     1319.50     47.08 o 
  -8   2  10      444.14      527.59     39.72 o 
  -7   2  10       33.99       45.21     13.05 o 
  -6   2  10      137.56      138.12     13.75 o 
  -5   2  10      160.26      164.33     16.74 o 
  -4   2  10     1046.36      935.51     39.59 o 
  -3   2  10      425.28      487.17     14.78 o 
  -2   2  10     1741.94     1817.62     27.45 o 
  -1   2  10      765.55      784.42     17.39 o 
   0   2  10     2786.16     2580.70     35.46 o 
   1   2  10     2123.45     2050.76     29.85 o 
   2   2  10      195.59      210.19     12.78 o 
   3   2  10      113.75      112.15     13.03 o 
   4   2  10      942.68      821.77     29.62 o 
   5   2  10     2346.97     2171.47     73.72 o 
   6   2  10     2221.47     2020.58     51.06 o 
   7   2  10     2316.06     2153.15     56.63 o 
   8   2  10       82.48      130.92     27.05 o 
  -8   3  10     1678.01     1609.86     62.74 o 
  -7   3  10     2817.71     2550.64     53.73 o 
  -6   3  10     1241.59     1189.16     33.59 o 
  -5   3  10        3.16       16.83      9.48 o 
  -4   3  10      180.82      184.22     14.13 o 
  -3   3  10     6625.85     6437.16     71.98 o 
  -2   3  10     3724.69     3696.14     45.86 o 
  -1   3  10      116.29      106.51      8.87 o 
   0   3  10       41.43       39.15      7.03 o 
   1   3  10     2850.21     2688.39     44.43 o 
   2   3  10     6160.38     6008.25     75.28 o 
   3   3  10     1714.85     1630.20     40.20 o 
   4   3  10      536.91      528.25     24.71 o 
   5   3  10       23.67       18.88     11.27 o 
   6   3  10      228.78      242.76     20.27 o 
   7   3  10      313.64      369.99     25.38 o 
   8   3  10     1224.70     1284.54     52.61 o 
  -8   4  10      381.14      481.29     32.89 o 
  -7   4  10       48.32       69.85     19.50 o 
  -6   4  10      947.64      944.53     30.77 o 
  -5   4  10        6.04       21.49      8.98 o 
  -4   4  10     1020.12      936.02     27.99 o 
  -3   4  10      529.99      508.52     23.06 o 
  -2   4  10      474.10      415.63     17.20 o 
  -1   4  10      317.69      304.03     12.62 o 
   0   4  10     3129.65     3035.92     46.50 o 
   1   4  10     3662.87     3629.55     65.19 o 
   2   4  10        3.27        1.04      7.97 o 
   3   4  10     3202.81     3102.66     58.80 o 
   4   4  10      135.35      131.38     15.11 o 
   5   4  10        8.39       28.84     11.43 o 
   6   4  10      454.55      484.04     27.67 o 
   7   4  10      470.07      536.71     35.13 o 
  -8   5  10      162.64      278.05     23.31 o 
  -7   5  10     2000.57     1858.96     52.18 o 
  -6   5  10        3.56       29.68     10.65 o 
  -5   5  10       14.35       30.33     12.50 o 
  -4   5  10      209.54      207.61     17.10 o 
  -3   5  10     4345.46     4103.47     69.65 o 
  -2   5  10       33.61       41.65     10.57 o 
  -1   5  10      952.30      912.26     24.63 o 
   0   5  10      276.65      286.70     15.30 o 
   1   5  10     1921.00     1982.99     32.97 o 
   2   5  10      280.05      295.66     16.75 o 
   3   5  10     2407.13     2449.96     79.18 o 
   4   5  10       61.08       66.56     13.18 o 
   5   5  10       66.01       96.33     14.74 o 
   6   5  10      151.93      168.48     18.95 o 
   7   5  10      965.61     1036.27     48.25 o 
  -7   6  10       10.94       51.98     15.22 o 
  -6   6  10      607.42      630.39     30.71 o 
  -5   6  10     3743.26     3349.12     67.31 o 
  -4   6  10      587.24      556.18     26.23 o 
  -3   6  10      964.86      961.71     32.02 o 
  -2   6  10      502.95      495.41     23.66 o 
  -1   6  10     4934.43     4474.49    131.98 o 
   0   6  10      535.07      558.95     17.57 o 
   1   6  10     3314.31     3244.69     46.08 o 
   2   6  10     1396.89     1423.50     38.49 o 
   3   6  10     2268.40     2255.59     44.50 o 
   4   6  10      554.64      526.73     26.57 o 
   5   6  10     7994.41     7354.96    157.70 o 
   6   6  10      351.51      420.13     30.97 o 
   7   6  10      366.87      435.87     44.59 o 
  -7   7  10      273.94      321.34     25.24 o 
  -6   7  10       62.38       68.36     15.43 o 
  -5   7  10      241.19      243.80     20.50 o 
  -4   7  10      646.12      667.58     28.52 o 
  -3   7  10      639.40      626.41     27.63 o 
  -2   7  10       77.26       92.85     16.80 o 
  -1   7  10     2892.01     2630.99     67.34 o 
   0   7  10      503.85      516.55     24.16 o 
   1   7  10      272.51      314.01     14.90 o 
   2   7  10        7.71       20.14      9.07 o 
   3   7  10     3490.14     3278.08     56.74 o 
   4   7  10       62.23       84.60     16.16 o 
   5   7  10       15.75       23.80     20.95 o 
   6   7  10      123.34      155.89     21.74 o 
   7   7  10     1655.85     1519.75     78.76 o 
  -6   8  10       34.76       56.11     16.20 o 
  -5   8  10     3192.10     2864.66     71.44 o 
  -4   8  10        2.39        3.38      9.94 o 
  -3   8  10      148.83      169.27     16.60 o 
  -2   8  10        0.43       19.34     10.57 o 
  -1   8  10     4432.78     3941.36     71.12 o 
   0   8  10        0.70       -3.02      8.82 o 
   1   8  10      993.70      984.08     28.61 o 
   2   8  10      730.16      725.07     25.77 o 
   3   8  10      651.84      686.96     26.30 o 
   4   8  10      103.88       99.36     16.59 o 
   5   8  10      860.45      855.00     56.63 o 
   6   8  10      540.84      563.23    129.04 o 
  -6   9  10       11.10       40.46     15.36 o 
  -5   9  10      201.24      188.65     20.59 o 
  -4   9  10      165.46      147.73     17.54 o 
  -3   9  10      146.77      170.37     17.65 o 
  -2   9  10      393.11      416.63     23.92 o 
  -1   9  10     1662.61     1577.50     43.45 o 
   0   9  10      100.71      104.10     15.48 o 
   1   9  10       55.99       78.74     13.44 o 
   2   9  10       22.91       43.58     12.88 o 
   3   9  10     3665.56     3584.53     70.77 o 
   4   9  10       13.15       48.71     18.47 o 
   5   9  10      368.83      420.81     50.83 o 
  -5  10  10     2726.45     2311.94     62.97 o 
  -4  10  10      613.21      588.35     31.75 o 
  -3  10  10      618.31      682.60     32.70 o 
  -2  10  10       18.01       36.99     11.90 o 
  -1  10  10     1644.80     1678.79     46.54 o 
   0  10  10       33.96       68.01     12.99 o 
   1  10  10     1106.77     1107.95     37.35 o 
   2  10  10      338.19      362.20     27.53 o 
   3  10  10      384.49      498.40     32.00 o 
   4  10  10       44.78       91.90     24.18 o 
   5  10  10     1464.41     1463.57    111.37 o 
  -4  11  10       51.21       81.02     22.77 o 
  -3  11  10      177.49      221.98     22.39 o 
  -2  11  10      235.03      265.60     22.90 o 
  -1  11  10      853.68      889.25     36.46 o 
   0  11  10      742.44      752.68     32.91 o 
   1  11  10       38.37       82.90     14.52 o 
   2  11  10      246.93      319.32     36.16 o 
   3  11  10     1004.54     1113.24     85.11 o 
   4  11  10     1426.17     1692.57    103.56 o 
  -3  12  10      108.01      141.49     19.89 o 
  -2  12  10      861.06      827.22     42.34 o 
  -1  12  10      143.65      216.90     21.96 o 
   0  12  10     1181.41     1181.45     73.60 o 
   1  12  10      688.46      715.14     78.32 o 
   2  12  10      211.89      349.26     36.73 o 
  -7   0  11      486.49      485.16     56.95 o 
  -5   0  11      579.04      608.37     34.33 o 
  -3   0  11      172.18      225.91     16.60 o 
  -1   0  11    21237.71    22131.45    294.49 o 
   1   0  11      757.16      772.90     25.07 o 
   3   0  11     8782.96     8716.00    165.29 o 
   5   0  11     1225.10     1236.81     54.28 o 
   7   0  11     1959.77     1698.30    113.42 o 
  -8   1  11        2.74       77.06     25.63 o 
  -7   1  11      145.01      144.42     25.71 o 
  -6   1  11        8.89       13.79     10.87 o 
  -5   1  11     4220.92     3880.73     66.33 o 
  -4   1  11        4.59       29.92      7.39 o 
  -3   1  11      454.37      492.69     18.11 o 
  -2   1  11      334.43      429.22     18.28 o 
  -1   1  11      307.32      217.95     10.75 o 
   0   1  11        4.60       -2.73      5.83 o 
   1   1  11     1860.74     1747.20     24.64 o 
   2   1  11        3.26       -3.30      8.38 o 
   3   1  11        6.33       12.78      9.82 o 
   4   1  11       32.87       30.94     11.32 o 
   5   1  11      582.34      600.41     28.09 o 
   6   1  11       69.93       86.89     14.03 o 
   7   1  11      786.75      802.31     35.70 o 
   8   1  11      117.31      172.77     40.79 o 
  -8   2  11       63.69       91.51     21.96 o 
  -7   2  11      679.63      764.56     39.82 o 
  -6   2  11        4.77       20.82     10.25 o 
  -5   2  11      929.71      961.63     37.47 o 
  -4   2  11       88.96      109.42     12.30 o 
  -3   2  11       86.90      121.30      9.59 o 
  -2   2  11     1408.19     1354.01     24.08 o 
  -1   2  11     8568.33     8524.62     80.22 o 
   0   2  11      373.56      389.92     14.09 o 
   1   2  11     1367.35     1292.54     23.52 o 
   2   2  11     2397.59     2252.24     46.53 o 
   3   2  11     4901.06     4490.64     74.23 o 
   4   2  11      604.59      549.46     26.10 o 
   5   2  11     2879.40     2676.76     58.67 o 
   6   2  11      257.04      291.05     21.92 o 
   7   2  11      244.25      297.29     24.17 o 
   8   2  11      463.06      572.78     33.01 o 
  -8   3  11      185.06      231.31     29.82 o 
  -7   3  11       91.00      126.97     15.15 o 
  -6   3  11      907.78      847.82     29.33 o 
  -5   3  11     1703.95     1628.52     38.41 o 
  -4   3  11     1615.66     1468.09     34.60 o 
  -3   3  11      882.44      830.62     25.00 o 
  -2   3  11     1109.74     1030.65     24.52 o 
  -1   3  11      392.36      437.48     18.40 o 
   0   3  11      637.27      548.13     18.92 o 
   1   3  11     9718.29     9695.96     96.38 o 
   2   3  11       71.70      103.83     14.00 o 
   3   3  11     1619.93     1499.28     68.09 o 
   4   3  11      420.12      458.73     24.49 o 
   5   3  11       28.19       34.02     11.37 o 
   6   3  11      169.42      189.45     21.53 o 
   7   3  11      698.82      713.18     35.24 o 
  -8   4  11       54.50       92.44     22.71 o 
  -7   4  11     2311.28     2137.50     51.09 o 
  -6   4  11     1291.09     1235.84     35.69 o 
  -5   4  11       97.26      111.19     12.81 o 
  -4   4  11      354.93      357.86     19.40 o 
  -3   4  11     3096.28     2695.19    132.29 o 
  -2   4  11     4136.17     4027.01     57.68 o 
  -1   4  11      857.79      896.94     26.74 o 
   0   4  11     2037.63     2045.71     32.92 o 
   1   4  11      288.37      322.60     13.90 o 
   2   4  11     2768.41     2728.65     48.28 o 
   3   4  11      111.95      132.15     16.89 o 
   4   4  11     2059.87     2007.22     48.97 o 
   5   4  11       37.56       39.04     13.97 o 
   6   4  11      304.07      330.82     24.13 o 
   7   4  11       46.45       74.41     26.69 o 
  -7   5  11      185.69      210.39     23.24 o 
  -6   5  11     1318.29     1218.07     40.09 o 
  -5   5  11       11.99       23.16     10.01 o 
  -4   5  11     2196.73     2036.29     48.07 o 
  -3   5  11     2232.39     2023.97     52.60 o 
  -2   5  11      894.13      865.66     30.85 o 
  -1   5  11     1641.46     1581.23     33.60 o 
   0   5  11     4836.61     4688.52     57.20 o 
   1   5  11     1149.60     1136.36     24.80 o 
   2   5  11      624.47      695.26     23.87 o 
   3   5  11      354.15      373.48     22.52 o 
   4   5  11      318.33      341.28     22.50 o 
   5   5  11      661.82      717.45     31.49 o 
   6   5  11      282.33      316.05     35.38 o 
   7   5  11      681.92      748.50     41.67 o 
  -7   6  11     1099.67     1068.14     41.38 o 
  -6   6  11      697.33      701.92     32.16 o 
  -5   6  11      288.35      292.27     21.11 o 
  -4   6  11      178.24      196.08     17.46 o 
  -3   6  11     1115.98     1033.64     33.80 o 
  -2   6  11     2534.84     2439.18     69.31 o 
  -1   6  11      145.45      159.51     14.86 o 
   0   6  11      260.98      323.89     18.09 o 
   1   6  11      179.03      222.10     13.01 o 
   2   6  11     1404.70     1347.80     33.27 o 
   3   6  11      541.49      582.29     27.08 o 
   4   6  11     2330.49     2155.85     52.49 o 
   5   6  11      175.55      247.12     21.23 o 
   6   6  11       65.70      113.22     20.40 o 
   7   6  11      324.45      396.56     44.89 o 
  -7   7  11       66.44      133.61     17.49 o 
  -6   7  11       55.44       85.96     16.23 o 
  -5   7  11        0.98       18.68     10.58 o 
  -4   7  11     1632.17     1537.41     43.66 o 
  -3   7  11      847.75      803.65     30.98 o 
  -2   7  11      596.09      579.27     26.43 o 
  -1   7  11      250.25      292.54     28.94 o 
   0   7  11     1534.39     1360.64     43.54 o 
   1   7  11     3622.19     3428.22     51.00 o 
   2   7  11      751.14      756.52     25.60 o 
   3   7  11     1043.44     1006.37     34.47 o 
   4   7  11      859.62      851.22     33.70 o 
   5   7  11       11.40       29.14     13.08 o 
   6   7  11     1494.04     1447.12     55.51 o 
  -6   8  11     1832.02     1727.98    101.14 o 
  -5   8  11       14.47       20.34     12.76 o 
  -4   8  11      407.68      389.40     24.84 o 
  -3   8  11       65.10       68.29     12.47 o 
  -2   8  11     3014.67     2736.58     58.95 o 
  -1   8  11       93.20      105.51     18.53 o 
   0   8  11      345.51      336.84     21.01 o 
   1   8  11      293.35      253.79     17.01 o 
   2   8  11      192.91      221.54     16.65 o 
   3   8  11       50.71       61.93     13.70 o 
   4   8  11     1041.40      947.45     40.47 o 
   5   8  11      124.34      127.53     20.75 o 
   6   8  11       22.65       34.74     23.39 o 
  -6   9  11        8.98       40.04     16.16 o 
  -5   9  11       21.83       43.23     19.15 o 
  -4   9  11     3162.15     2738.45     64.33 o 
  -3   9  11       10.70       42.29     12.22 o 
  -2   9  11     1298.63     1168.26     38.05 o 
  -1   9  11      486.36      467.01     25.50 o 
   0   9  11     3667.42     3288.10     66.33 o 
   1   9  11       26.47       47.34     14.84 o 
   2   9  11     4027.82     3727.72     85.52 o 
   3   9  11       38.40       59.06     14.15 o 
   4   9  11      334.70      387.84     29.82 o 
   5   9  11      126.55      119.85     32.73 o 
  -5  10  11       62.22       71.79     19.37 o 
  -4  10  11      331.35      366.42     26.46 o 
  -3  10  11      358.58      375.69     25.74 o 
  -2  10  11     1215.00     1105.95     39.24 o 
  -1  10  11      219.18      247.02     20.36 o 
   0  10  11       31.07       49.88     17.08 o 
   1  10  11      268.47      305.89     25.77 o 
   2  10  11      508.84      589.79     34.43 o 
   3  10  11       56.24      103.49     23.44 o 
   4  10  11      284.58      370.03     28.59 o 
  -4  11  11      760.52      820.52     38.88 o 
  -3  11  11      661.58      629.90     34.28 o 
  -2  11  11      534.75      596.81     42.79 o 
  -1  11  11       10.64       38.71     13.91 o 
   0  11  11      730.26      842.48     35.48 o 
   1  11  11      725.42      888.95     43.24 o 
   2  11  11     2049.73     2244.05     87.50 o 
   3  11  11       31.41      174.66     42.91 o 
  -2  12  11     1240.65     1181.60     44.12 o 
  -1  12  11       31.03       72.92     19.54 o 
   0  12  11       87.97      147.37     19.54 o 
   1  12  11      463.01      603.49    117.84 o 
   2  12  11      436.54      607.65     52.29 o 
  -8   0  12     1295.69     1177.84     87.87 o 
  -6   0  12      825.57      788.67     64.36 o 
  -4   0  12      974.91      914.87     44.56 o 
  -2   0  12     1459.40     1463.96     82.39 o 
   0   0  12     3581.72     3507.85     54.83 o 
   2   0  12     3661.04     3462.65     87.72 o 
   4   0  12     1901.26     1557.57    117.68 o 
   6   0  12      968.96      949.25     51.28 o 
  -8   1  12        1.88       81.71     28.63 o 
  -7   1  12       53.69       94.54     23.23 o 
  -6   1  12      792.62      790.96     34.42 o 
  -5   1  12       28.07       42.37     15.38 o 
  -4   1  12      160.05      149.47     12.39 o 
  -3   1  12      218.18      221.25     12.05 o 
  -2   1  12      255.20      277.02     19.85 o 
  -1   1  12       17.71       22.60      7.03 o 
   0   1  12     1637.70     1664.19     28.62 o 
   1   1  12      143.54      156.96     14.22 o 
   2   1  12      575.66      544.30     24.10 o 
   3   1  12       48.85       66.12     12.94 o 
   4   1  12     4113.46     3852.77     74.27 o 
   5   1  12      120.00      118.36     14.95 o 
   6   1  12      375.23      382.90     24.74 o 
   7   1  12      115.53      162.53     20.24 o 
  -8   2  12     1185.22     1274.33     58.46 o 
  -7   2  12      483.94      456.46     34.81 o 
  -6   2  12       47.05       38.47     11.04 o 
  -5   2  12       18.13       27.11      9.61 o 
  -4   2  12     3734.30     3642.24     58.57 o 
  -3   2  12     3758.08     3770.06     56.08 o 
  -2   2  12     1224.95     1266.15     24.08 o 
  -1   2  12       56.12       63.07     10.00 o 
   0   2  12     5460.84     5399.97     73.85 o 
   1   2  12     2244.98     2096.84     38.35 o 
   2   2  12     7229.92     7197.86    101.74 o 
   3   2  12      536.12      538.95     25.59 o 
   4   2  12     1282.29     1138.24     36.29 o 
   5   2  12     2086.32     1959.33     50.28 o 
   6   2  12     4025.92     3618.75     74.99 o 
   7   2  12       84.40      112.45     20.37 o 
  -8   3  12       69.38      134.40     36.72 o 
  -7   3  12      393.28      452.07     27.98 o 
  -6   3  12      635.81      678.82     27.37 o 
  -5   3  12       73.52       72.08     11.34 o 
  -4   3  12       19.91       16.94      9.54 o 
  -3   3  12      930.35      861.52     26.28 o 
  -2   3  12      620.55      599.79     25.73 o 
  -1   3  12       75.88      110.25      9.72 o 
   0   3  12     1993.36     1925.20     31.83 o 
   1   3  12      146.97      152.11     12.76 o 
   2   3  12      688.60      674.29     27.11 o 
   3   3  12      373.69      388.46     22.52 o 
   4   3  12     1720.54     1605.93     54.50 o 
   5   3  12      272.77      294.43     21.68 o 
   6   3  12      105.07      108.06     16.78 o 
   7   3  12       71.26       91.59     17.68 o 
  -7   4  12      752.44      830.54     32.80 o 
  -6   4  12       33.93       72.27     12.24 o 
  -5   4  12      311.67      376.28     24.52 o 
  -4   4  12       46.62       52.03     12.28 o 
  -3   4  12     4662.22     4132.83    138.44 o 
  -2   4  12      120.63      143.51     16.01 o 
  -1   4  12     1427.89     1384.37     27.16 o 
   0   4  12      141.39      154.49     10.72 o 
   1   4  12    17754.25    17728.62    202.08 o 
   2   4  12     5633.68     5096.17    150.23 o 
   3   4  12     1571.37     1502.29     41.14 o 
   4   4  12      141.37      170.91     18.01 o 
   5   4  12     2561.29     2250.64     55.70 o 
   6   4  12     1061.18     1042.78     39.96 o 
   7   4  12     1025.46     1091.15     43.86 o 
  -7   5  12      236.34      301.40     24.73 o 
  -6   5  12      840.28      853.65     35.12 o 
  -5   5  12       34.64       62.35     12.29 o 
  -4   5  12      799.67      837.43     31.22 o 
  -3   5  12      323.42      319.20     21.20 o 
  -2   5  12     1247.53     1162.30     60.27 o 
  -1   5  12      570.84      558.52     21.27 o 
   0   5  12     4473.69     4320.56     97.00 o 
   1   5  12       73.84      100.78     18.29 o 
   2   5  12     2726.27     2471.63     92.43 o 
   3   5  12      321.01      357.31     22.36 o 
   4   5  12     4174.01     3998.21     75.74 o 
   5   5  12      557.65      576.02     29.74 o 
   6   5  12       99.76      135.65     18.57 o 
   7   5  12       59.30      109.64     29.60 o 
  -7   6  12       16.81       55.20     35.41 o 
  -6   6  12       45.87       88.34     15.85 o 
  -5   6  12      662.64      681.12     31.34 o 
  -4   6  12        2.41       17.49      9.35 o 
  -3   6  12      336.19      367.72     22.35 o 
  -2   6  12      100.80       96.48     13.84 o 
  -1   6  12       12.45       23.12     10.17 o 
   0   6  12      816.13      794.07     39.69 o 
   1   6  12      112.32      127.33     12.77 o 
   2   6  12      538.86      572.63     34.78 o 
   3   6  12      324.58      318.75     21.56 o 
   4   6  12       19.20       49.48     12.38 o 
   5   6  12      624.40      628.76     31.67 o 
   6   6  12      436.76      513.73     35.26 o 
  -6   7  12      406.66      447.82     29.19 o 
  -5   7  12      971.05      942.74     36.68 o 
  -4   7  12      295.30      320.42     22.84 o 
  -3   7  12      219.20      226.66     18.91 o 
  -2   7  12      391.60      381.23     22.64 o 
  -1   7  12     3214.99     3018.17     60.27 o 
   0   7  12     2043.13     2039.99     54.11 o 
   1   7  12       16.15       17.98     11.60 o 
   2   7  12      476.54      491.01     22.33 o 
   3   7  12     1793.38     1651.62     45.11 o 
   4   7  12      640.76      689.43     38.91 o 
   5   7  12      638.71      714.82     39.31 o 
   6   7  12       27.40       95.65     49.06 o 
  -6   8  12      106.46      146.35     30.36 o 
  -5   8  12      683.52      737.28     34.54 o 
  -4   8  12       33.76       36.50     12.26 o 
  -3   8  12       58.44      120.91     15.92 o 
  -2   8  12      120.60      150.91     16.07 o 
  -1   8  12      335.39      353.05     25.75 o 
   0   8  12       17.71       41.39     11.59 o 
   1   8  12      409.44      453.47     29.52 o 
   2   8  12      494.93      490.81     22.84 o 
   3   8  12     1153.35     1117.03     37.43 o 
   4   8  12      231.11      277.85     22.76 o 
   5   8  12        9.85       17.83     19.24 o 
  -5   9  12     1869.78     1682.35     62.98 o 
  -4   9  12        0.26       30.46     14.99 o 
  -3   9  12      153.19      186.87     23.60 o 
  -2   9  12      127.60      138.92     20.71 o 
  -1   9  12     3727.64     3569.80    105.99 o 
   0   9  12       11.02       20.62     11.41 o 
   1   9  12       48.80       72.51     16.30 o 
   2   9  12      106.27      129.73     19.47 o 
   3   9  12     2237.19     2155.19     53.47 o 
   4   9  12      134.80      138.05     21.50 o 
   5   9  12      164.88      319.26     47.94 o 
  -4  10  12      573.83      555.88     45.01 o 
  -3  10  12      256.11      290.80     24.23 o 
  -2  10  12       67.93       81.09     15.59 o 
  -1  10  12      166.07      236.58     21.06 o 
   0  10  12       39.10       60.37     13.83 o 
   1  10  12      246.43      255.16     25.10 o 
   2  10  12      314.31      390.18     29.23 o 
   3  10  12      153.85      199.16     42.36 o 
   4  10  12      152.93      331.01     55.13 o 
  -3  11  12      640.50      626.56     34.04 o 
  -2  11  12     1025.13     1010.11     41.05 o 
  -1  11  12     2297.12     1982.01     55.02 o 
   0  11  12      323.41      448.71     33.35 o 
   1  11  12        0.94       77.51     28.50 o 
   2  11  12      411.55      490.99     44.42 o 
   3  11  12      965.68     1223.51     86.60 o 
  -1  12  12        2.32       48.16     18.69 o 
   0  12  12        6.15       92.83     36.42 o 
   1  12  12      385.48      529.55     64.95 o 
  -7   0  13      674.62      686.05     67.75 o 
  -5   0  13     5819.26     5751.04    123.77 o 
  -3   0  13      189.13      212.91     26.62 o 
  -1   0  13     8272.81     7998.22    119.58 o 
   1   0  13      161.77      124.24     20.43 o 
   3   0  13     4671.47     4328.50    106.69 o 
   5   0  13      111.35      120.63     22.21 o 
   7   0  13      619.54      640.46    106.44 o 
  -8   1  13       80.25      141.94     25.10 o 
  -7   1  13      791.75      882.23     54.09 o 
  -6   1  13       19.39       27.77     18.02 o 
  -5   1  13      409.28      477.98     23.12 o 
  -4   1  13        4.69       17.50      8.42 o 
  -3   1  13     1979.28     2052.56     34.72 o 
  -2   1  13       20.74       23.43      7.60 o 
  -1   1  13     2332.72     2454.08     34.89 o 
   0   1  13       43.28       59.32      8.19 o 
   1   1  13      526.01      515.13     23.88 o 
   2   1  13      201.77      236.34     17.70 o 
   3   1  13     3135.17     2964.59     59.80 o 
   4   1  13      262.81      255.88     22.48 o 
   5   1  13      615.86      618.96     29.64 o 
   6   1  13       48.97       58.55     14.82 o 
   7   1  13     1272.50     1171.62     44.44 o 
  -7   2  13     1107.65     1088.65     50.82 o 
  -6   2  13      342.30      367.66     23.93 o 
  -5   2  13     5319.63     4981.82     85.54 o 
  -4   2  13      116.07      133.90     16.96 o 
  -3   2  13      386.12      439.04     17.71 o 
  -2   2  13      388.71      385.23     14.71 o 
  -1   2  13     7136.12     7134.56     78.46 o 
   0   2  13      120.75      139.58     12.45 o 
   1   2  13      405.93      438.67     22.34 o 
   2   2  13      841.45      774.80     29.32 o 
   3   2  13     5551.99     5084.61     84.12 o 
   4   2  13       98.36      105.22     14.82 o 
   5   2  13      347.43      345.76     23.53 o 
   6   2  13        9.48       19.20     13.29 o 
   7   2  13      760.73      756.85     40.48 o 
  -7   3  13     1289.07     1203.25     43.14 o 
  -6   3  13       11.91       30.11     10.13 o 
  -5   3  13       15.03       33.87      9.93 o 
  -4   3  13      105.21      128.77     13.24 o 
  -3   3  13     1384.04     1339.97     33.12 o 
  -2   3  13      100.08      122.57     12.64 o 
  -1   3  13       11.35       26.50      7.30 o 
   0   3  13     1659.36     1725.45     30.92 o 
   1   3  13     4559.88     4444.69     72.99 o 
   2   3  13      219.10      219.07     17.74 o 
   3   3  13     1625.00     1528.03     42.06 o 
   4   3  13      586.75      580.83     28.28 o 
   5   3  13     1082.75     1007.71     36.93 o 
   6   3  13      719.69      720.11     34.97 o 
   7   3  13      680.67      680.33     35.83 o 
  -7   4  13       38.91       79.86     17.53 o 
  -6   4  13      737.79      718.32     30.03 o 
  -5   4  13      740.13      790.05     28.71 o 
  -4   4  13        5.32       21.00     10.46 o 
  -3   4  13      107.31      134.30     15.09 o 
  -2   4  13     2957.62     2968.05     89.27 o 
  -1   4  13      139.24      196.51     26.91 o 
   0   4  13      648.87      654.01     19.21 o 
   1   4  13     4063.28     4094.02     67.90 o 
   2   4  13      717.50      705.78     29.66 o 
   3   4  13      101.95      115.58     15.22 o 
   4   4  13      119.10      155.54     17.25 o 
   5   4  13      797.36      805.26     34.43 o 
   6   4  13      106.77      130.61     18.90 o 
   7   4  13       12.98      -11.42     22.21 o 
  -7   5  13     1548.43     1424.15     48.28 o 
  -6   5  13       25.75       92.47     15.91 o 
  -5   5  13      335.07      342.57     22.71 o 
  -4   5  13        6.33       23.90     10.04 o 
  -3   5  13     7299.16     6790.52    119.34 o 
  -2   5  13       76.39      105.78     13.53 o 
  -1   5  13     2536.74     2510.72     51.77 o 
   0   5  13       89.01      117.96     13.37 o 
   1   5  13      691.09      728.46     28.53 o 
   2   5  13     1318.09     1196.69     36.09 o 
   3   5  13      134.62      136.33     20.91 o 
   4   5  13      513.96      521.08     27.57 o 
   5   5  13      579.74      596.20     40.83 o 
   6   5  13      521.02      513.69     30.92 o 
  -6   6  13      826.35      879.49     37.55 o 
  -5   6  13      314.24      386.02     24.81 o 
  -4   6  13     1042.96     1012.90     35.23 o 
  -3   6  13      885.62      891.57     32.53 o 
  -2   6  13      246.58      258.88     19.40 o 
  -1   6  13      380.01      391.45     21.93 o 
   0   6  13     1359.95     1382.85     33.57 o 
   1   6  13     3724.09     3602.37     58.79 o 
   2   6  13       73.80       96.95     14.18 o 
   3   6  13       40.65       47.88     12.74 o 
   4   6  13     1821.53     1816.95     53.01 o 
   5   6  13     1255.90     1275.15     44.26 o 
   6   6  13      262.98      322.30     30.10 o 
  -6   7  13       67.02       82.37     17.14 o 
  -5   7  13      212.79      244.91     22.27 o 
  -4   7  13     2266.16     2007.79     52.66 o 
  -3   7  13      530.56      550.53     27.45 o 
  -2   7  13     2883.45     2768.88     59.36 o 
  -1   7  13      399.81      413.41     23.32 o 
   0   7  13      579.68      631.79     35.35 o 
   1   7  13     1569.53     1462.36     65.56 o 
   2   7  13      988.61     1095.71     35.88 o 
   3   7  13        5.22       22.40     11.33 o 
   4   7  13        0.50       31.82     12.30 o 
   5   7  13      213.91      282.09     24.84 o 
   6   7  13      338.36      404.85     42.82 o 
  -6   8  13      488.77      534.08     40.87 o 
  -5   8  13      138.32      127.00     18.67 o 
  -4   8  13      132.78      184.49     19.17 o 
  -3   8  13       14.39       21.97     10.93 o 
  -2   8  13      401.49      400.32     27.51 o 
  -1   8  13       66.53       67.40     13.13 o 
   0   8  13     2299.81     2118.99     73.69 o 
   1   8  13      378.32      472.68     31.38 o 
   2   8  13      160.59      217.94     22.88 o 
   3   8  13       24.51       32.35     12.34 o 
   4   8  13     1951.86     1933.75     53.37 o 
   5   8  13        0.45       51.53     17.85 o 
  -5   9  13      272.69      305.43     25.71 o 
  -4   9  13     1642.71     1541.31     49.73 o 
  -3   9  13       49.31       29.20     12.83 o 
  -2   9  13      603.77      636.36     30.11 o 
  -1   9  13       83.57      115.78     20.90 o 
   0   9  13     2123.94     1943.04     87.07 o 
   1   9  13       97.72      123.93     19.08 o 
   2   9  13      909.86     1037.71     54.14 o 
   3   9  13       11.05       50.17     16.18 o 
   4   9  13      165.52      192.90     24.94 o 
  -4  10  13      327.73      336.52     27.46 o 
  -3  10  13        8.94       45.50     14.72 o 
  -2  10  13        5.19       54.09     13.92 o 
  -1  10  13        5.50       33.58     13.15 o 
   0  10  13     1017.88     1021.83     45.69 o 
   1  10  13        0.54       33.55     16.45 o 
   2  10  13      613.72      779.47     49.96 o 
   3  10  13        1.03      116.66     36.76 o 
   4  10  13      529.95      630.01     59.39 o 
  -3  11  13      517.35      530.29     31.82 o 
  -2  11  13      726.36      733.12     36.42 o 
  -1  11  13      112.84      160.34     20.17 o 
   0  11  13      711.55      713.11     51.61 o 
   1  11  13      656.04      732.08     44.70 o 
   2  11  13     1069.40     1179.81     88.26 o 
  -6   0  14      421.01      466.86     54.34 o 
  -4   0  14     3181.61     2984.57     85.30 o 
  -2   0  14     1519.10     1443.72     42.52 o 
   0   0  14      580.59      612.79     35.77 o 
   2   0  14     2797.58     2510.45     75.44 o 
   4   0  14     2112.46     1945.40     82.38 o 
   6   0  14      109.06       92.12     24.79 o 
  -7   1  14       15.00       29.26     30.21 o 
  -6   1  14      552.91      593.07     43.47 o 
  -5   1  14        7.70       30.36     11.53 o 
  -4   1  14     1826.01     1844.67     38.08 o 
  -3   1  14      213.71      246.62     14.89 o 
  -2   1  14       64.92       85.85      9.31 o 
  -1   1  14       11.78       27.90      7.08 o 
   0   1  14     4284.22     4202.61     53.88 o 
   1   1  14      557.89      594.21     25.54 o 
   2   1  14     1109.32     1057.37     49.36 o 
   3   1  14       68.57       45.54     12.92 o 
   4   1  14     5365.60     4632.85     83.31 o 
   5   1  14      579.05      593.22     30.59 o 
   6   1  14      906.02      902.32     37.78 o 
   7   1  14        0.09       43.40     22.58 o 
  -7   2  14       47.29       79.73     20.34 o 
  -6   2  14       85.00      129.72     18.65 o 
  -5   2  14      461.88      500.98     23.37 o 
  -4   2  14     1741.32     1695.43     39.81 o 
  -3   2  14     1718.74     1610.68     32.74 o 
  -2   2  14      279.85      298.72     15.93 o 
  -1   2  14       23.76       38.68     11.87 o 
   0   2  14      520.54      510.14     20.33 o 
   1   2  14      227.99      193.64     16.99 o 
   2   2  14      797.11      717.19     28.84 o 
   3   2  14      137.32      153.49     17.25 o 
   4   2  14      153.09      157.93     16.57 o 
   5   2  14       29.52       30.46     13.76 o 
   6   2  14      811.65      746.72     36.14 o 
   7   2  14        8.52       54.59     28.97 o 
  -7   3  14      122.59      229.49     20.87 o 
  -6   3  14      510.25      576.10     26.79 o 
  -5   3  14        4.93       23.91      8.83 o 
  -4   3  14      669.74      733.51     31.80 o 
  -3   3  14      526.51      583.13     23.55 o 
  -2   3  14     2173.35     2004.06     40.23 o 
  -1   3  14       82.79      119.06     17.79 o 
   0   3  14     4291.29     4110.34     61.36 o 
   1   3  14     1651.73     1605.47     47.15 o 
   2   3  14      395.48      375.02     22.37 o 
   3   3  14        0.91       -8.38      9.46 o 
   4   3  14     2147.28     2056.83     52.32 o 
   5   3  14     1240.48     1150.74     40.67 o 
   6   3  14      284.82      345.96     26.70 o 
   7   3  14       52.93       65.54     21.63 o 
  -7   4  14      174.49      216.86     30.75 o 
  -6   4  14      925.70      985.54     34.83 o 
  -5   4  14       62.54      112.01     14.00 o 
  -4   4  14     1617.31     1627.04     43.83 o 
  -3   4  14        7.44       16.95     10.63 o 
  -2   4  14     1373.56     1394.44     38.17 o 
  -1   4  14     2870.50     2865.87     49.29 o 
   0   4  14      469.96      491.76     28.58 o 
   1   4  14     1269.80     1233.79     35.95 o 
   2   4  14     6798.93     6221.63    196.27 o 
   3   4  14      491.87      480.05     26.16 o 
   4   4  14      476.81      547.80     27.93 o 
   5   4  14      139.13      150.88     18.34 o 
   6   4  14      973.79      979.26     62.60 o 
  -7   5  14       67.59      163.86     40.08 o 
  -6   5  14     1756.64     1644.48     63.41 o 
  -5   5  14      562.84      626.04     30.73 o 
  -4   5  14       97.44      126.68     14.93 o 
  -3   5  14      493.34      500.06     25.39 o 
  -2   5  14     2948.00     2740.91     90.61 o 
  -1   5  14     1395.23     1393.71     40.70 o 
   0   5  14       11.43       14.43     11.48 o 
   1   5  14     2560.12     2441.76     86.48 o 
   2   5  14     1228.69     1105.29     35.92 o 
   3   5  14      172.40      178.42     20.82 o 
   4   5  14      208.90      247.70     20.97 o 
   5   5  14     1699.22     1626.62     50.21 o 
   6   5  14       12.90       50.46     23.43 o 
  -6   6  14      177.52      212.09     38.13 o 
  -5   6  14        0.98       32.47     12.42 o 
  -4   6  14     1186.63     1052.33     36.96 o 
  -3   6  14     2516.15     2294.19     53.78 o 
  -2   6  14     1569.01     1506.02     42.08 o 
  -1   6  14     3798.64     3728.20    106.56 o 
   0   6  14       98.54      117.61     16.34 o 
   1   6  14      103.39      117.72     17.66 o 
   2   6  14     2861.37     2660.31     58.13 o 
   3   6  14     2171.52     2034.08     51.95 o 
   4   6  14      510.05      588.33     30.38 o 
   5   6  14       37.77       57.76     16.22 o 
   6   6  14      376.37      477.57     35.38 o 
  -6   7  14      555.94      587.55     33.61 o 
  -5   7  14     1435.94     1355.51     45.47 o 
  -4   7  14       13.48       34.57     12.66 o 
  -3   7  14      355.95      434.96     25.43 o 
  -2   7  14     2389.22     2118.46     83.72 o 
  -1   7  14     1447.33     1439.41     44.37 o 
   0   7  14      245.11      319.38     47.63 o 
   1   7  14      311.79      360.51     23.53 o 
   2   7  14       29.38       35.76     12.37 o 
   3   7  14      348.86      420.87     25.17 o 
   4   7  14       16.11       45.96     14.81 o 
   5   7  14      724.31      747.87     37.83 o 
  -5   8  14      414.99      424.54     28.71 o 
  -4   8  14       11.01       22.15     14.44 o 
  -3   8  14      148.32      172.43     19.23 o 
  -2   8  14       18.88       30.73     17.77 o 
  -1   8  14     1595.21     1542.02     44.42 o 
   0   8  14        1.36       18.06     14.58 o 
   1   8  14      563.19      660.55     37.14 o 
   2   8  14      291.64      338.51     27.19 o 
   3   8  14     4387.85     4356.80     83.22 o 
   4   8  14       49.17       94.52     17.87 o 
   5   8  14       45.99      138.74     27.92 o 
  -4   9  14       67.10       84.37     18.43 o 
  -3   9  14        6.71       22.23     15.79 o 
  -2   9  14       79.65      110.14     16.20 o 
  -1   9  14     1512.95     1480.28     45.03 o 
   0   9  14       13.67       46.63     17.58 o 
   1   9  14      332.43      403.16     30.83 o 
   2   9  14       14.80       38.45     20.86 o 
   3   9  14        3.00       42.68     17.02 o 
   4   9  14       28.12      105.98     40.76 o 
  -3  10  14      521.30      569.34     32.43 o 
  -2  10  14       66.76      130.01     27.18 o 
  -1  10  14     2081.72     2122.61     68.62 o 
   0  10  14        0.15       24.62     17.40 o 
   1  10  14      134.70      196.26     26.76 o 
   2  10  14       39.49       82.81     26.15 o 
   3  10  14     2241.31     2106.67    120.28 o 
  -2  11  14      202.00      299.35     36.56 o 
  -1  11  14      492.40      486.71     54.12 o 
   0  11  14       40.95       87.69     19.86 o 
   1  11  14      366.65      498.55     34.68 o 
  -7   0  15      150.08      201.37     46.14 o 
  -5   0  15     2107.06     2024.01    100.96 o 
  -3   0  15       36.81       67.59     12.77 o 
  -1   0  15      610.85      563.49     23.48 o 
   1   0  15       21.45       42.58     17.11 o 
   3   0  15      101.68       90.31     21.34 o 
   5   0  15      412.17      441.10     39.04 o 
   7   0  15      257.93      360.69     83.17 o 
  -7   1  15     1271.67     1218.45     76.82 o 
  -6   1  15      141.18      163.03     39.99 o 
  -5   1  15      534.84      575.72     37.45 o 
  -4   1  15       89.62      124.17     15.80 o 
  -3   1  15     1822.81     1857.27     39.25 o 
  -2   1  15       60.30       77.45      9.23 o 
  -1   1  15     2196.33     2197.98     34.32 o 
   0   1  15        5.93       34.13     13.58 o 
   1   1  15      184.33      206.72     20.92 o 
   2   1  15     1400.43     1232.56     37.78 o 
   3   1  15     3721.00     3500.62     69.38 o 
   4   1  15      514.54      476.97     26.95 o 
   5   1  15      177.95      169.99     19.25 o 
   6   1  15       26.42       64.21     16.05 o 
   7   1  15     1292.57     1243.67     47.75 o 
  -7   2  15        0.02       61.38     18.45 o 
  -6   2  15        7.00       54.73     17.69 o 
  -5   2  15      504.42      591.75     34.01 o 
  -4   2  15      415.74      515.29     23.56 o 
  -3   2  15       28.47       39.29      9.26 o 
  -2   2  15      364.79      394.03     17.37 o 
  -1   2  15       18.83       45.89     10.57 o 
   0   2  15        4.43        8.23      9.91 o 
   1   2  15       13.36        7.74      9.63 o 
   2   2  15      483.60      508.32     26.10 o 
   3   2  15      163.42      186.65     18.37 o 
   4   2  15       93.69       91.56     15.44 o 
   5   2  15      446.45      493.75     29.08 o 
   6   2  15      818.54      769.16     50.00 o 
  -7   3  15     1566.42     1512.01     60.70 o 
  -6   3  15     1728.17     1600.76     48.52 o 
  -5   3  15      812.51      816.76     29.63 o 
  -4   3  15        2.59       29.53      9.83 o 
  -3   3  15      565.69      593.21     24.45 o 
  -2   3  15     5114.21     4647.56    120.96 o 
  -1   3  15       94.24      129.48     14.92 o 
   0   3  15     1458.73     1473.62     39.32 o 
   1   3  15        1.81       13.16      9.86 o 
   2   3  15     2795.66     2648.81     61.51 o 
   3   3  15      563.49      580.83     28.19 o 
   4   3  15       87.26      125.69     17.49 o 
   5   3  15        3.10        5.25     11.93 o 
   6   3  15     1388.90     1312.48     48.20 o 
  -7   4  15       13.54       96.40     27.79 o 
  -6   4  15      210.22      246.10     29.67 o 
  -5   4  15     1405.17     1375.21     43.04 o 
  -4   4  15       20.52       50.76     11.86 o 
  -3   4  15      492.55      502.78     25.41 o 
  -2   4  15       18.24       37.45     16.42 o 
  -1   4  15      520.47      576.01     39.90 o 
   0   4  15       83.60       78.77     11.51 o 
   1   4  15     1651.80     1579.63     55.84 o 
   2   4  15      380.21      378.76     25.50 o 
   3   4  15       14.72       22.67     11.14 o 
   4   4  15      242.36      226.90     20.28 o 
   5   4  15     1131.15     1155.01     42.49 o 
   6   4  15      157.11      194.61     22.62 o 
  -6   5  15     1633.50     1596.78     50.13 o 
  -5   5  15      471.40      520.49     29.10 o 
  -4   5  15      141.75      186.99     18.20 o 
  -3   5  15     2783.37     2703.58     58.97 o 
  -2   5  15     1533.89     1604.85     43.05 o 
  -1   5  15       60.02       66.94     11.38 o 
   0   5  15      295.48      306.87     21.60 o 
   1   5  15       19.80       45.72     11.68 o 
   2   5  15     1661.30     1517.22     43.06 o 
   3   5  15       17.66       20.14     12.38 o 
   4   5  15      521.63      610.19     31.31 o 
   5   5  15       87.24      111.87     18.66 o 
   6   5  15      454.25      446.93     30.45 o 
  -6   6  15      913.61      898.80     39.28 o 
  -5   6  15     2004.60     1778.41     52.08 o 
  -4   6  15     1509.53     1443.78     44.58 o 
  -3   6  15     1129.65     1053.10     36.58 o 
  -2   6  15       50.41       74.41     14.66 o 
  -1   6  15      493.98      573.28     26.09 o 
   0   6  15     1351.11     1376.92     48.61 o 
   1   6  15     1669.46     1641.65     53.89 o 
   2   6  15      238.11      283.78     29.14 o 
   3   6  15      349.82      385.54     30.28 o 
   4   6  15      853.24      896.24     37.48 o 
   5   6  15     1730.98     1616.18     52.28 o 
  -5   7  15       67.63      116.01     18.72 o 
  -4   7  15      221.09      233.39     21.14 o 
  -3   7  15       55.18       83.25     14.18 o 
  -2   7  15      844.24      855.94     33.47 o 
  -1   7  15      444.37      441.67     31.18 o 
   0   7  15       54.75       86.79     18.43 o 
   1   7  15      254.02      248.46     30.38 o 
   2   7  15      378.48      401.32     29.59 o 
   3   7  15        0.83       31.94     13.22 o 
   4   7  15     1346.92     1328.49     45.77 o 
   5   7  15      369.11      454.82     30.02 o 
  -5   8  15        3.65       44.66     14.93 o 
  -4   8  15     1131.07     1136.05     42.63 o 
  -3   8  15        1.95       26.81     19.99 o 
  -2   8  15       40.47       72.23     20.51 o 
  -1   8  15       15.12       36.62     15.47 o 
   0   8  15     2615.04     2592.18     72.51 o 
   1   8  15       12.88       35.16     20.29 o 
   2   8  15      431.42      451.77     31.84 o 
   3   8  15        1.09       60.02     24.60 o 
   4   8  15     1104.01     1092.36     43.20 o 
  -4   9  15       36.75       83.39     17.99 o 
  -3   9  15        0.05        6.19     13.50 o 
  -2   9  15      580.04      597.72     31.56 o 
  -1   9  15       20.70       64.87     18.09 o 
   0   9  15      175.26      196.54     25.07 o 
   1   9  15      259.95      328.18     36.44 o 
   2   9  15       10.56       30.91     23.54 o 
   3   9  15       35.26      110.11     20.43 o 
  -3  10  15      223.46      256.01     27.70 o 
  -2  10  15       26.73       67.70     17.50 o 
  -1  10  15       12.53       90.11     21.38 o 
   0  10  15     3559.95     3504.90     91.39 o 
   1  10  15      602.27      733.96     51.53 o 
   2  10  15      614.47      742.42     59.39 o 
  -6   0  16      433.17      462.68     58.05 o 
  -4   0  16      149.44      190.35     23.25 o 
  -2   0  16     1155.64     1168.79     51.78 o 
   0   0  16      112.61      113.47     21.61 o 
   2   0  16      551.64      543.93     38.64 o 
   4   0  16     5574.67     4781.43    125.38 o 
   6   0  16       27.00       50.07     35.73 o 
  -7   1  16        9.30       66.55     19.60 o 
  -6   1  16      558.75      598.25     38.79 o 
  -5   1  16      230.51      279.37     22.33 o 
  -4   1  16     4444.77     4205.44     68.06 o 
  -3   1  16      111.01      119.61     11.82 o 
  -2   1  16       16.54       47.39      8.15 o 
  -1   1  16      119.75      156.76     13.35 o 
   0   1  16     4055.70     4082.51     82.43 o 
   1   1  16      284.03      288.40     20.39 o 
   2   1  16     1046.20      958.29     34.24 o 
   3   1  16       80.59      103.75     15.28 o 
   4   1  16      595.80      523.37     29.48 o 
   5   1  16       16.83       23.01     17.91 o 
   6   1  16      327.29      367.31     28.73 o 
  -7   2  16       83.49      189.57     25.32 o 
  -6   2  16      553.61      620.62     39.95 o 
  -5   2  16        6.41       35.42     12.00 o 
  -4   2  16       55.85       97.57     12.65 o 
  -3   2  16        5.32       31.69     10.23 o 
  -2   2  16     2729.72     2591.08    119.91 o 
  -1   2  16       22.56       30.56      9.88 o 
   0   2  16     3346.38     3243.26     62.55 o 
   1   2  16       93.03      123.63     15.41 o 
   2   2  16      592.24      551.59     27.64 o 
   3   2  16       20.08       35.12     11.71 o 
   4   2  16     2630.40     2450.12     60.26 o 
   5   2  16      526.43      520.40     30.51 o 
   6   2  16      508.46      538.04     33.01 o 
  -6   3  16        6.12       33.59     24.57 o 
  -5   3  16      585.85      637.45     27.71 o 
  -4   3  16      506.58      567.56     24.66 o 
  -3   3  16     1480.19     1370.57     41.20 o 
  -2   3  16       48.46       87.81     18.68 o 
  -1   3  16      124.78      121.46     16.10 o 
   0   3  16      733.56      736.23     28.66 o 
   1   3  16     1980.94     1821.45     46.44 o 
   2   3  16     1179.97     1112.60     37.11 o 
   3   3  16      323.88      311.91     22.48 o 
   4   3  16        9.54       13.17     12.22 o 
   5   3  16      529.95      584.42     32.62 o 
   6   3  16      816.71      832.26     40.65 o 
  -6   4  16      100.32      175.76     21.56 o 
  -5   4  16     1730.38     1638.66     48.17 o 
  -4   4  16       36.34       60.05     16.04 o 
  -3   4  16      313.21      355.39     22.62 o 
  -2   4  16      595.07      634.36     37.69 o 
  -1   4  16     1233.46     1190.99     50.25 o 
   0   4  16        4.22        1.38     12.72 o 
   1   4  16     1929.84     1692.41     56.32 o 
   2   4  16      494.02      529.63     31.88 o 
   3   4  16      258.59      315.28     27.49 o 
   4   4  16      609.76      585.32     31.20 o 
   5   4  16     1276.29     1261.70     46.07 o 
   6   4  16      102.22      193.98     27.04 o 
  -6   5  16       35.32      106.51     18.29 o 
  -5   5  16      686.22      764.36     35.37 o 
  -4   5  16      204.31      234.62     20.42 o 
  -3   5  16      671.36      682.61     31.84 o 
  -2   5  16      702.76      716.97     29.97 o 
  -1   5  16      508.07      558.58     68.29 o 
   0   5  16      157.02      173.61     21.59 o 
   1   5  16     1679.88     1545.00     64.54 o 
   2   5  16     2576.10     2458.55     57.33 o 
   3   5  16       17.23       51.66     13.27 o 
   4   5  16      628.84      634.88     32.76 o 
   5   5  16      523.64      552.38     34.14 o 
  -5   6  16        7.97       27.15     15.13 o 
  -4   6  16      375.09      414.12     26.44 o 
  -3   6  16      724.57      704.59     31.33 o 
  -2   6  16      951.45      920.86     34.48 o 
  -1   6  16     1708.90     1787.79     58.23 o 
   0   6  16       19.38       36.04     19.27 o 
   1   6  16       13.36       21.89     15.41 o 
   2   6  16      793.30      902.25     35.05 o 
   3   6  16     1413.17     1379.67     44.71 o 
   4   6  16      339.54      439.13     28.86 o 
   5   6  16      287.46      385.94     33.76 o 
  -5   7  16     1153.37     1116.40     43.60 o 
  -4   7  16       75.31       93.77     17.22 o 
  -3   7  16     1156.46     1163.93     41.00 o 
  -2   7  16       78.51      100.53     15.69 o 
  -1   7  16       67.59       85.87     17.87 o 
   0   7  16       14.19       19.78     17.79 o 
   1   7  16     1469.57     1552.79     68.77 o 
   2   7  16      494.16      523.85     34.69 o 
   3   7  16      730.66      775.74     43.14 o 
   4   7  16      318.39      390.37     28.33 o 
  -4   8  16       85.86      142.32     19.83 o 
  -3   8  16      757.71      764.38     35.44 o 
  -2   8  16      770.96      767.07     37.63 o 
  -1   8  16     3013.61     2855.93     82.96 o 
   0   8  16       24.97       62.22     17.17 o 
   1   8  16      541.58      611.55     47.00 o 
   2   8  16        8.80       51.27     25.99 o 
   3   8  16     3507.36     3326.32     88.49 o 
   4   8  16       33.34       77.42     27.89 o 
  -3   9  16      606.92      670.09     35.75 o 
  -2   9  16       31.90       51.88     19.47 o 
  -1   9  16       65.47      139.67     51.29 o 
   0   9  16        6.01       37.18     16.96 o 
   1   9  16     1536.46     1587.05     73.06 o 
   2   9  16        3.67       24.22     61.17 o 
   3   9  16      280.13      373.12     39.67 o 
  -2  10  16       16.77       78.24     24.93 o 
  -1  10  16     2610.07     2488.89     76.99 o 
   0  10  16      269.31      422.80     32.86 o 
   1  10  16      290.52      380.53     72.68 o 
  -5   0  17      224.17      239.62     40.46 o 
  -3   0  17     1649.91     1698.84     61.64 o 
  -1   0  17      457.96      427.44     57.14 o 
   1   0  17      805.98      774.72     44.21 o 
   3   0  17     3253.61     3000.73     93.34 o 
   5   0  17      774.77      760.96     53.92 o 
  -6   1  17      405.44      426.95     34.77 o 
  -5   1  17      843.24      852.20     34.58 o 
  -4   1  17       29.39       54.89     12.66 o 
  -3   1  17       11.99       18.45      9.09 o 
  -2   1  17        0.84       19.62      7.46 o 
  -1   1  17     1679.78     1649.22     79.90 o 
   0   1  17      275.15      304.01     25.17 o 
   1   1  17       31.69       48.53     12.75 o 
   2   1  17      441.83      382.45     24.16 o 
   3   1  17      510.07      509.79     27.95 o 
   4   1  17       22.35       43.42     13.89 o 
   5   1  17      408.49      432.15     29.79 o 
   6   1  17        7.05       55.95     28.78 o 
  -6   2  17       21.85       79.80     34.65 o 
  -5   2  17        3.29       30.17     12.43 o 
  -4   2  17      587.63      610.68     25.88 o 
  -3   2  17     3927.42     3645.90     75.17 o 
  -2   2  17      268.89      324.48     18.48 o 
  -1   2  17      275.06      282.29     44.96 o 
   0   2  17       67.22      100.09     18.69 o 
   1   2  17     1466.30     1446.58     41.92 o 
   2   2  17      835.36      839.98     33.28 o 
   3   2  17     1382.70     1387.16     43.99 o 
   4   2  17        6.11       25.13     13.25 o 
   5   2  17      831.85      842.54     39.04 o 
   6   2  17      742.59      788.51     47.45 o 
  -6   3  17      164.90      225.21     21.79 o 
  -5   3  17     1310.51     1292.11     38.76 o 
  -4   3  17     1055.99     1086.08     33.53 o 
  -3   3  17       24.55       35.96     11.80 o 
  -2   3  17     1105.23     1037.03     33.92 o 
  -1   3  17     1892.39     1763.94     54.39 o 
   0   3  17        8.32       39.33     11.71 o 
   1   3  17       97.17       98.24     14.91 o 
   2   3  17      154.52      171.92     17.94 o 
   3   3  17      507.08      515.30     28.55 o 
   4   3  17      222.34      219.59     22.07 o 
   5   3  17      648.20      610.24     33.94 o 
  -6   4  17      498.65      576.75     37.05 o 
  -5   4  17        3.28       42.41     14.46 o 
  -4   4  17      964.07      984.72     36.54 o 
  -3   4  17      997.79      998.91     35.14 o 
  -2   4  17     1590.86     1612.38     44.18 o 
  -1   4  17       56.59       59.62     12.94 o 
   0   4  17      101.84      132.46     19.31 o 
   1   4  17     1068.85      997.54     35.36 o 
   2   4  17     3233.15     2970.51     93.51 o 
   3   4  17      109.07      139.19     21.31 o 
   4   4  17      187.88      200.81     21.49 o 
   5   4  17      480.82      539.45     32.88 o 
  -5   5  17      335.24      405.72     27.79 o 
  -4   5  17       90.91      111.79     17.09 o 
  -3   5  17       98.89      138.41     16.61 o 
  -2   5  17      806.00      882.10     34.09 o 
  -1   5  17      389.58      428.44     30.47 o 
   0   5  17      640.44      645.14     35.95 o 
   1   5  17      344.81      370.65     29.73 o 
   2   5  17      128.02      116.00     16.22 o 
   3   5  17      596.83      660.99     32.56 o 
   4   5  17      301.07      351.17     26.43 o 
   5   5  17     2277.00     2084.32     63.72 o 
  -5   6  17      166.62      202.34     22.39 o 
  -4   6  17      726.69      813.41     36.97 o 
  -3   6  17       42.94       74.37     14.02 o 
  -2   6  17      564.67      564.92     35.37 o 
  -1   6  17      837.53      864.25     41.68 o 
   0   6  17      390.53      401.01     39.04 o 
   1   6  17      122.46      144.80     22.06 o 
   2   6  17      642.77      768.50     41.06 o 
   3   6  17      283.06      311.70     24.74 o 
   4   6  17       87.71       91.56     22.78 o 
  -4   7  17      745.08      729.52     36.11 o 
  -3   7  17       75.69      117.95     19.27 o 
  -2   7  17      553.14      556.85     64.98 o 
  -1   7  17      199.26      309.54     49.89 o 
   0   7  17     1355.89     1264.33     64.15 o 
   1   7  17        0.67       30.53     19.37 o 
   2   7  17      334.24      437.90     33.36 o 
   3   7  17      495.67      562.37     50.57 o 
   4   7  17     2544.72     2584.49     67.02 o 
  -4   8  17      844.71      920.39     39.86 o 
  -3   8  17       16.95       53.90     22.74 o 
  -2   8  17      226.47      251.97     29.03 o 
  -1   8  17      256.70      276.43     60.82 o 
   0   8  17      936.87     1019.93     59.86 o 
   1   8  17       59.65      119.90     68.54 o 
   2   8  17      725.17      875.53     61.60 o 
   3   8  17      194.44      290.45     29.66 o 
  -2   9  17      741.94      716.33     45.81 o 
  -1   9  17       39.43      122.98     25.18 o 
   0   9  17     2315.53     2225.76     88.59 o 
   1   9  17        1.05       36.21     22.63 o 
   2   9  17        1.79       26.34     37.54 o 
  -4   0  18     3740.30     3452.91    206.53 o 
  -2   0  18      281.02      365.16     31.76 o 
   0   0  18     3133.58     3001.17    111.13 o 
   2   0  18       87.09       91.53     21.24 o 
   4   0  18     2183.75     1950.77     78.41 o 
  -6   1  18      103.29      152.54     25.00 o 
  -5   1  18       56.20       88.54     23.79 o 
  -4   1  18      303.59      323.32     21.94 o 
  -3   1  18       15.66       38.22      9.60 o 
  -2   1  18     1176.87     1174.17     29.32 o 
  -1   1  18        1.81        6.31     11.05 o 
   0   1  18       77.82      127.92     17.40 o 
   1   1  18       62.59       56.54     13.01 o 
   2   1  18      448.80      498.82     27.20 o 
   3   1  18       11.36       32.79     12.75 o 
   4   1  18     1165.54     1121.10     42.73 o 
   5   1  18        0.70       -2.14     16.19 o 
  -6   2  18      842.18      952.97     47.76 o 
  -5   2  18      971.30     1082.11     40.02 o 
  -4   2  18      641.34      672.45     27.35 o 
  -3   2  18      277.40      272.59     18.54 o 
  -2   2  18     3100.44     2957.60     62.03 o 
  -1   2  18      339.94      381.69     28.14 o 
   0   2  18     5596.92     5062.99     86.76 o 
   1   2  18      998.95      939.03     42.49 o 
   2   2  18       11.70       15.18     11.33 o 
   3   2  18      272.61      315.56     24.30 o 
   4   2  18     2573.18     2250.40     60.64 o 
   5   2  18      761.14      770.66     38.69 o 
  -6   3  18      333.80      433.70     57.90 o 
  -5   3  18      126.23      151.45     19.78 o 
  -4   3  18      825.97      879.08     44.93 o 
  -3   3  18      318.76      369.40     23.24 o 
  -2   3  18     3053.27     2769.96     71.12 o 
  -1   3  18      128.37      116.22     19.05 o 
   0   3  18       98.70      132.94     16.03 o 
   1   3  18       13.64       47.95     12.50 o 
   2   3  18     1361.16     1269.36     41.16 o 
   3   3  18      104.66      102.15     17.14 o 
   4   3  18      374.74      431.18     29.05 o 
   5   3  18      443.32      418.69     35.51 o 
  -5   4  18     1627.13     1571.35     49.70 o 
  -4   4  18      936.76      932.84     40.94 o 
  -3   4  18      102.00      167.08     23.89 o 
  -2   4  18      162.08      179.33     21.52 o 
  -1   4  18     2363.26     2238.70     97.92 o 
   0   4  18      862.63      868.67     41.33 o 
   1   4  18      681.67      690.10     31.69 o 
   2   4  18       42.70       72.00     14.00 o 
   3   4  18      860.16      765.29     35.06 o 
   4   4  18       11.39       42.20     15.69 o 
   5   4  18      508.78      476.86     36.09 o 
  -5   5  18       93.66      149.04     20.43 o 
  -4   5  18     1692.66     1631.84     49.59 o 
  -3   5  18      596.54      727.15     42.79 o 
  -2   5  18     1812.97     1682.71     57.34 o 
  -1   5  18      148.67      153.23     29.62 o 
   0   5  18     1092.72     1028.04     89.48 o 
   1   5  18      180.54      184.37     23.19 o 
   2   5  18     1556.48     1455.79     45.74 o 
   3   5  18      446.83      521.64     30.73 o 
   4   5  18       21.55       54.51     15.76 o 
  -4   6  18       68.00      121.16     18.87 o 
  -3   6  18       28.01       68.81     15.24 o 
  -2   6  18       16.89       51.12     16.55 o 
  -1   6  18     1871.95     1751.69    128.45 o 
   0   6  18       11.24       43.57     21.83 o 
   1   6  18      816.28      794.05     41.80 o 
   2   6  18        1.26       46.58     18.02 o 
   3   6  18      607.15      716.18     35.60 o 
   4   6  18      152.72      203.53     22.63 o 
  -4   7  18      132.89      196.57     22.92 o 
  -3   7  18      948.24      964.86     39.52 o 
  -2   7  18      826.33      924.69     46.09 o 
  -1   7  18        2.88       17.48     22.35 o 
   0   7  18      179.33      238.40     45.59 o 
   1   7  18     1598.65     1510.42     71.42 o 
   2   7  18      390.27      446.07     33.50 o 
   3   7  18     1124.21     1101.07     52.34 o 
  -3   8  18       79.20      133.81     30.48 o 
  -2   8  18      153.36      234.49     43.89 o 
  -1   8  18      271.28      292.12     39.41 o 
   0   8  18       10.80       42.77     31.63 o 
   1   8  18       17.15       72.71     24.48 o 
   2   8  18        0.76       56.06     23.98 o 
  -1   9  18      199.89      288.67     36.44 o 
   0   9  18       10.75       82.53     42.20 o 
  -3   0  19     2870.14     2801.58     69.80 o 
  -1   0  19      647.66      657.43     42.61 o 
   1   0  19     3537.98     3047.48     92.70 o 
   3   0  19     1699.07     1513.89     68.08 o 
   5   0  19      240.19      209.83     37.96 o 
  -5   1  19      596.14      737.70     42.48 o 
  -4   1  19      127.03      183.82     19.13 o 
  -3   1  19      847.57      907.07     35.67 o 
  -2   1  19      279.58      277.33     25.60 o 
  -1   1  19     1445.30     1364.67     41.03 o 
   0   1  19        1.57       42.41     12.88 o 
   1   1  19     1194.87     1161.85     39.21 o 
   2   1  19       93.53       98.07     18.16 o 
   3   1  19       31.37       59.03     15.42 o 
   4   1  19       28.53       45.55     17.28 o 
   5   1  19     1767.26     1561.24     54.97 o 
  -5   2  19      183.62      255.97     35.67 o 
  -4   2  19      338.32      370.18     24.57 o 
  -3   2  19     1721.50     1658.12     41.22 o 
  -2   2  19      290.47      349.01     28.29 o 
  -1   2  19      413.95      415.41     29.04 o 
   0   2  19       64.12       87.85     15.09 o 
   1   2  19     1410.74     1304.88     41.87 o 
   2   2  19      952.42      925.51     36.28 o 
   3   2  19      938.10      909.34     38.63 o 
   4   2  19        1.04       21.85     15.30 o 
   5   2  19        6.21       43.02     22.97 o 
  -5   3  19      282.26      392.61     26.62 o 
  -4   3  19      112.83      167.13     19.51 o 
  -3   3  19      106.46      193.26     20.52 o 
  -2   3  19      291.80      363.37     34.83 o 
  -1   3  19      796.25      804.44     39.64 o 
   0   3  19      515.41      571.38     39.15 o 
   1   3  19      806.13      861.70     34.69 o 
   2   3  19      902.78      865.06     36.51 o 
   3   3  19       10.99       34.26     14.84 o 
   4   3  19       82.18      144.89     21.67 o 
  -5   4  19       21.81      111.37     18.17 o 
  -4   4  19     1481.03     1472.49     46.76 o 
  -3   4  19      330.97      409.22     26.26 o 
  -2   4  19      733.20      723.88     49.23 o 
  -1   4  19      172.23      238.01     31.78 o 
   0   4  19      442.78      448.78     31.45 o 
   1   4  19      627.37      638.00     37.83 o 
   2   4  19     1394.51     1438.32     46.09 o 
   3   4  19      206.31      273.14     25.00 o 
   4   4  19       83.48      143.72     20.58 o 
  -4   5  19      342.97      406.90     27.93 o 
  -3   5  19       39.58       72.86     29.35 o 
  -2   5  19       17.05       30.61     21.11 o 
  -1   5  19      806.66      823.29     53.16 o 
   0   5  19      935.75     1021.27     57.67 o 
   1   5  19        3.68       10.03     16.06 o 
   2   5  19      400.15      474.48     36.20 o 
   3   5  19      990.11      944.27     40.15 o 
   4   5  19      384.00      438.63     29.80 o 
  -4   6  19      157.44      215.28     22.89 o 
  -3   6  19      206.18      229.30     27.07 o 
  -2   6  19      944.10      945.46     59.30 o 
  -1   6  19       56.79       74.92     24.97 o 
   0   6  19       68.90       49.41     25.10 o 
   1   6  19        5.79       13.50     24.61 o 
   2   6  19      661.46      786.46     44.54 o 
   3   6  19       36.93      102.93     27.14 o 
  -3   7  19        0.10       95.42     21.57 o 
  -2   7  19      205.55      289.36     33.02 o 
  -1   7  19      105.96      110.17     31.20 o 
   0   7  19      517.66      465.38     45.84 o 
   1   7  19       49.48      109.93     61.13 o 
   2   7  19        7.53       57.67     34.31 o 
  -2   8  19      315.13      394.01     41.21 o 
  -1   8  19       30.72       30.07     28.78 o 
   0   8  19       16.56       32.62     27.27 o 
   1   8  19       41.05       58.99     41.45 o 
  -4   0  20     1278.13     1315.80     62.84 o 
  -2   0  20       69.61      134.09     32.34 o 
   0   0  20     2452.77     2393.10     81.45 o 
   2   0  20       26.58       31.12     19.31 o 
   4   0  20      690.06      708.47     58.45 o 
  -5   1  20      282.66      391.17     37.84 o 
  -4   1  20      136.47      208.43     19.85 o 
  -3   1  20        6.37        5.68     24.14 o 
  -2   1  20     3101.43     2914.36     73.67 o 
  -1   1  20       40.13       62.77     21.54 o 
   0   1  20     1112.64     1034.98     37.24 o 
   1   1  20        1.34       24.00     12.28 o 
   2   1  20     1620.04     1569.72     55.37 o 
   3   1  20        7.82       22.05     13.89 o 
   4   1  20     1507.41     1426.35     50.49 o 
  -5   2  20      648.51      700.41     40.80 o 
  -4   2  20      220.51      329.79     24.28 o 
  -3   2  20      140.81      240.18     30.56 o 
  -2   2  20        9.40       46.42     22.56 o 
  -1   2  20      383.53      385.92     29.07 o 
   0   2  20      892.41      932.05     36.01 o 
   1   2  20       22.38       28.66     13.37 o 
   2   2  20       50.18       82.52     16.17 o 
   3   2  20      166.70      210.73     26.39 o 
   4   2  20       95.05      118.10     22.55 o 
  -4   3  20      273.80      323.95     30.36 o 
  -3   3  20      653.69      731.14     39.28 o 
  -2   3  20     1409.80     1420.72     65.49 o 
  -1   3  20     1056.83     1057.38     44.84 o 
   0   3  20      351.98      449.62     32.46 o 
   1   3  20      107.30      152.63     23.89 o 
   2   3  20      678.37      689.50     34.86 o 
   3   3  20     1396.03     1323.93     57.87 o 
   4   3  20      359.63      424.06     32.09 o 
  -4   4  20      885.33     1008.82     40.55 o 
  -3   4  20        4.18      100.04     44.72 o 
  -2   4  20      478.52      523.85     43.44 o 
  -1   4  20      186.71      235.01     32.60 o 
   0   4  20     1259.88     1236.15     49.79 o 
   1   4  20      382.96      436.24     33.19 o 
   2   4  20     1083.22     1090.71     42.16 o 
   3   4  20       20.72       55.78     17.99 o 
  -4   5  20      145.31      231.59     22.74 o 
  -3   5  20      484.25      535.12     38.75 o 
  -2   5  20       20.59       37.07     35.10 o 
  -1   5  20     1332.24     1262.99     65.42 o 
   0   5  20       61.81      103.62     35.10 o 
   1   5  20        1.12       12.11     17.95 o 
   2   5  20       47.02       74.35     28.12 o 
   3   5  20     1354.70     1316.97     47.46 o 
  -3   6  20       49.69      108.87     21.84 o 
  -2   6  20      809.02      962.09     60.35 o 
  -1   6  20      639.13      740.32     81.40 o 
   0   6  20      379.03      359.15     53.99 o 
   1   6  20      361.24      315.67     40.30 o 
   2   6  20      570.76      622.68     42.35 o 
  -2   7  20        0.90       41.94     51.15 o 
  -1   7  20      252.39      276.06     42.08 o 
   0   7  20        2.41       12.84     26.16 o 
   1   7  20        1.17       -5.55     26.95 o 
  -3   0  21       29.15      121.07     29.66 o 
  -1   0  21      202.94      237.01     29.66 o 
   1   0  21        3.33       54.35     19.94 o 
   3   0  21      860.65      939.74     59.37 o 
  -4   1  21      364.44      495.59     30.67 o 
  -3   1  21      831.13      879.93     72.64 o 
  -2   1  21       29.03       95.09     18.84 o 
  -1   1  21      424.84      441.08     32.25 o 
   0   1  21      134.16      163.43     23.88 o 
   1   1  21     2979.75     2879.47     79.18 o 
   2   1  21       22.88       42.10     15.19 o 
   3   1  21       15.83       43.80     18.22 o 
  -4   2  21      160.47      298.36     26.26 o 
  -3   2  21      174.78      237.02     43.38 o 
  -2   2  21       52.70      113.22     25.40 o 
  -1   2  21     1076.31     1060.86     46.18 o 
   0   2  21       71.19      114.74     20.86 o 
   1   2  21        4.83       36.57     14.81 o 
   2   2  21        0.24       31.28     14.76 o 
   3   2  21     1592.28     1547.91     51.75 o 
  -4   3  21     1313.07     1375.86     63.58 o 
  -3   3  21      435.38      434.23     41.41 o 
  -2   3  21       34.09       42.94     26.46 o 
  -1   3  21      222.22      261.86     44.41 o 
   0   3  21     1244.72     1161.99     49.48 o 
   1   3  21     2649.87     2576.20    111.53 o 
   2   3  21      303.75      326.10     41.49 o 
   3   3  21        3.62       28.31     31.52 o 
  -3   4  21      189.83      253.21     33.96 o 
  -2   4  21        4.54       60.77     37.43 o 
  -1   4  21     1018.13     1013.79     69.21 o 
   0   4  21      123.48      149.02     30.17 o 
   1   4  21       26.85       61.63     23.39 o 
   2   4  21       78.11       94.83     24.47 o 
   3   4  21      774.01      813.98     43.01 o 
  -3   5  21       13.02       57.97     42.43 o 
  -2   5  21       71.71       95.53     32.69 o 
  -1   5  21      325.92      390.61     40.90 o 
   0   5  21     1009.15      961.07     61.88 o 
   1   5  21      317.92      365.43     47.96 o 
   2   5  21      541.46      507.97     39.79 o 
  -1   6  21     1021.81     1094.46     64.70 o 
   0   6  21      184.60      172.60     36.33 o 
   1   6  21       43.76       54.36     28.86 o 
  -2   0  22      468.92      548.50     60.97 o 
   0   0  22      122.20      203.24     30.07 o 
   2   0  22     1084.83     1045.74     58.78 o 
  -3   1  22       50.92      182.60     36.44 o 
  -2   1  22     1260.71     1279.48     71.15 o 
  -1   1  22      215.02      307.68     28.25 o 
   0   1  22      400.43      417.39     27.44 o 
   1   1  22        4.33       67.19     15.99 o 
   2   1  22      603.79      652.67     34.87 o 
  -2   2  22      697.44      768.53     52.05 o 
  -1   2  22      551.89      680.86     39.74 o 
   0   2  22       10.93       53.15     29.98 o 
   1   2  22       86.26      134.70     19.85 o 
   2   2  22      939.83      881.54     47.44 o 
  -3   3  22      405.61      522.34     43.43 o 
  -2   3  22      250.00      336.24     37.96 o 
  -1   3  22      156.83      183.95     31.11 o 
   0   3  22      685.61      672.53     40.66 o 
   1   3  22      194.54      271.56     29.60 o 
   2   3  22      162.60      224.18     23.58 o 
  -2   4  22      104.63      189.15     88.58 o 
  -1   4  22       71.92       90.90     38.69 o 
   0   4  22      601.12      608.60     71.15 o 
   1   4  22      558.96      682.26     41.78 o 
  -1   5  22      908.74      958.20     58.83 o 
   0   5  22      656.38      723.62     75.21 o 
  -1   0  23     1557.27     1667.81    103.80 o 
   1   0  23     1697.32     1608.81    153.14 o 
  -2   1  23        5.84      100.01     30.45 o 
  -1   1  23      113.70      223.85     58.30 o 
   0   1  23       93.45      163.13     42.35 o 
   1   1  23      446.40      468.85     48.45 o 
  -1   2  23      530.69      565.12     44.97 o 
   0   2  23      784.35      904.40     46.63 o 
   1   2  23      435.50      421.71     33.88 o 
   0   3  23       75.91      188.71     34.42 o 
                                                 
